# Supplementary material for: Prakriti (constitutional typology) in Ayurveda: a critical review of Prakriti assessment tools and their scientific validity
Source: Front Med (Lausanne). 2025 Nov 6;12:1656249. doi: 10.3389/fmed.2025.1656249 (PMC12631390; doi:10.3389/fmed.2025.1656249)
Supplement: Supplementary file 1 [file Table_1.XLSX]

## Sheet: Holistic Rubric
Step No.	Tool Development Step	Expected Estimates/Considerations	Score (0 or 1)	Comments
1	Identification of domain and item generation	At least one of: Domain identification (specify the purpose of domain, confirm that there are no existing instruments, describe the domain and provide preliminary conceptual definition, specify the dimensions of the domain if they exist a priori, define each dimension; Item generation (inductive or dedeuctive methods)
2	Content Validity	At least one of: Evaluation by experts ( quantify assessments of 5-7 expert judges using formalized scaling and statistical procedures including content validity ratio, content validity index, or Cohen’s coefficient alpha), Conduct Delphi method with expert judges; Evaluation of targets (cognitive interviews with end users of scale items to evaluate face validity)
3	Pre-testing of questions	At least one of: Cognitive interviews (administer draft questions to 5–15 interviewees in 2–3 rounds while allowing respondents to verbalize the mental process entailed in providing answers)
4	Sampling and Survey administration	At least one of: Survey administration ( Administer potential scale items on a sample that reflects range of target population using paper or device); Establishing the sample size (Recommended sample size is 10 respondents per survey item and/or 200-300 observations); Determining the type of data to use (Use cross-sectional data for exploratory factor analysis, Use data from a second time point, …
5	Item reduction	At least one of: Item difficulty index (Proportion can be calculated for CTT and item difficulty parameter estimated for IRT using statistical packages); Item discrimination test (Estimate biserial correlations or item discrimination parameter using statistical packages); Inter-item and item-total correlations (Estimate inter-item/item communalities, item-total, and adjusted item-total correlatio…
6	Extraction of factors	At least one of: Factor analysis (Use scree plots, exploratory factor analysis, parallel analysis, minimum average partial procedure, and/or the Hull method)
7	Tests of dimensionality	At least one of: Test dimensionality (Estimate independent cluster model—confirmatory factor analysis, Estimate bifactor models to eliminate ambiguity about the type of dimensionality—unidimensionality, bidimensionality, or multi-dimensionality, Estimate measurement invariance to determine whether hypothesized factor and dimension is congruent across groups or multiple samples); Score scale items…
8	Tests of reliability	At least one of: Calculate reliability statistics (Cronbach’s alpha, other tests such as Raykov’s rho, ordinal alpha, and Revelle’s beta); Test-retest reliability (Estimate the strength of the relationship between scale items over two or three time points; variety of measures possible)
9	Tests of validity	At least one of: Criterion validity (Predictive validity using bivariate and multivariable regression; Concurrent validity- Estimate the association between scale scores and “gold standard” of scale measurement using Pearson product-moment correlation); Construct validity (Convergent validity- Estimate the relationship between scale scores and similar constructs using multi-trait multi-method mat…
