# Supplementary material for: Prakriti (constitutional typology) in Ayurveda: a critical review of Prakriti assessment tools and their scientific validity
Source: Front Med (Lausanne). 2025 Nov 6;12:1656249. doi: 10.3389/fmed.2025.1656249 (PMC12631390; doi:10.3389/fmed.2025.1656249)
Supplement: Supplementary file 2 [file Table_2.XLSX]

## Sheet: Table 1- Year-wise PATs
No.	Year	Tool name
1	1987	Q (Venkataraghavan et al., 1987)
2	2005	CA (Patwardhan et al., 2005)
3	2008	CSIR software
4	2010	Q (Sharma and Patki 2010)
5	2011	Mysore Tridosha scale software
6	2011	Q (Joshi et al., 2011)
7	2011	SAQ (Tripathi et al., 2011)
8	2012	AyuSoft software
9	2012	CCRAS Q
10	2012	CPA and CA of hand (Kurande et al., 2012)
11	2012	Prototype Prakriti Analysis Tool (PPAT)
12	2012	SAQ (Tiwari and Gehlot 2012)
13	2012	Survey Q (Shrama et al., 2012)
14	2012	TNMC Prakriti 2004 Q
15	2013	SAQ (Umarkar et al., 2013)
16	2013	SAQ-ABC
17	2013	TSSC SAQ- Tridosha State Scale for Children
18	2014	ACPI scale- Ayurveda Child Personality Inventory
19	2014	Sushruta Prakriti Inventory (SPI-Q & SPI-C)
20	2015	SRQ (QDAV-R)
21	2015	Survey Q (Sharma et al, 2015)
22	2016	ML & Q (Farooque et al., 2016)
23	2017	CCRAS-PAS software
24	2017	ML-Gathered Data (Tiwari et al., 2017)
25	2017	SRQ (Dunlap et al., 2017)
26	2018	Q (Gupta et al., 2018)
27	2018	Q (Kardam et al., 2018)
28	2018	Q (Kessler et al., 2018)
29	2018	Q (Shirolkar et al., 2018)
30	2019	Mathew IAS rating Scale
31	2019	ML & CA (Madaan and Gayal, 2019)
32	2019	Q (Banerjee et al., 2019)
33	2019	Q (Chaudhari et al., 2019)
34	2019	Q (Mangalasseri et al., 2019)
35	2019	Q (Niraj et al., 2019)
36	2019	SAQ (Tripathi and Gehlot 2019)
37	2019	SAQ Prakruti Dosha Mind Body Quiz and Vikruti Subdosha Questionnaire
38	2020	ML & Q (Madaan and Goyal 2020)
39	2020	Q (Sivapuram et al., 2020)
40	2020	RGB analysis (Prasad et al., 2020)
41	2020	SAQ (Bhanushali et al., 2020)
42	2020	ML & SAQ (Madaan and Goyal, 2020)
43	2021	Portable Radial Pulse [VPK] Signal Acquisition and Recording System
44	2021	Prakriti Q modified for T2DM (Banerjee et al., 2021)
45	2021	PRAS-IPA software
46	2021	SAQ (Abhilash and Sudhikumar, 2021)
47	2021	SAQ (Patil et al., 2021)
48	2021	VIYETT Ayurvedic-Constitution Q
49	2022	CPA & Q (Rao et al., 2022)
50	2022	Q (Chinnaiah et al., 2022)
51	2022	SAQ (Edwards and Streiner, 2022)
52	2022	SAQ (Kuttikrishnan et al., 2022)
53	2023	CV, ML & CPA (Deshmukh and Khemchandani, 2023)
54	2023	ML-Gathered Data (Khatua et al., 2023)
55	2023	Prakriti Assessment Tool (PAT)
56	2023	Q (Dua et al., 2023)
57	2023	ML & Q (Jamdaade and Patil, 2023)
58	2023	SAQ (Roushan et al., 2023)
59	2024	CPA method (Khuntia et al., 2024)
60	2024	CV, ML & CA (Chickaramanna and Thippeswamy, 2024)
61	2024	ML & CA (Bhosale et al., 2024)
62	2024	ML-Smart device data (Piplani and Mehra, 2024)
63	2024	Q (Tawalare et al., 2024)
64	2024	CPA & SRQ (Mathew et al., 2024)

## Sheet: Table 1- details
Author(s)	Title	Study name	Tool name
Suchitra S.P.; Jagan A.; Nagendra H.R.	Development and initial standardization of Ayurveda child personality inventory	Suchitra and Nagendra, 2014	ACPI scale- Ayurveda Child Personality Inventory
Thaker S.J.; Gandhe P.P.; Godbole C.J.; Bendkhale S.R.; Mali N.B.; Thatte U.M.; Gogtay N.J.	A prospective study to assess the association between genotype, phenotype and Prakriti in individuals on phenytoin monotherapy	Thaker et al., 2017	AyuSoft software
Mahalle Namita P.; Kulkarni Mohan V.; Pendse Narendra M.; Naik Sadanand S.	Association of constitutional type of Ayurveda with cardiovascular risk factors, inflammatory markers and insulin resistance	Mahalle et al., 2012	AyuSoft software
Bhargav H.; Jasti N.; More P.; Kumar V.; Chikkanna U.; Kishore Kumar R.; Varambally S.	Correlation of prakriti diagnosis using AyuSoft prakriti diagnostic tool with clinician rating in patients with psychiatric disorders	Bhargav et al., 2021	AyuSoft software
Rotti H.; Raval R.; Anchan S.; Bellampalli R.; Bhale S.; Bharadwaj R.; Bhat B.; Dedge A.; Dhumal V.; Gangadharan G.; Girijakumari T.; Gopinath P.; Govindaraj P.; Halder S.; Joshi K.; Kabekkodu S.; Kamath A.; Kondaiah P.; Kukreja H.; Kumar K.L.; Nair S.; Nair S.N.; Nayak J.; Prasanna B.; Rashmishree M.; Sharanprasad K.; Thangaraj K.; Patwardhan B.; Satyamoorthy K.; Valiathan M.V.	Determinants of prakriti, the human constitution types of Indian traditional medicine and its correlation with contemporary science	Rotti, Raval, et al., 2014	AyuSoft software
Rotti H.; Mallya S.; Kabekkodu S.; Chakrabarty S.; Bhale S.; Bharadwaj R.; Bhat B.K.; Dedge A.P.; Dhumal V.; Gangadharan G.G.; Gopinath P.M.; Govindaraj P.; Joshi K.S.; Kondaiah P.; Nair S.; Nair; Nayak J.; Prasanna B.V.; Shintre P.; Sule M.; Thangaraj K.; Patwardhan B.; Valiathan M.; Satyamoorthy K.	DNA methylation analysis of phenotype specific stratified Indian population	Rotti et al., 2015	AyuSoft software
Jacob J.; Vijayakumar N.; Olickal J.J.	Effect of satapushpa churnam with tila tailam in oligomenorrhea associated with polycystic ovarian syndrome	Jacob et al., 2021	AyuSoft software
Govindaraj P.; Nizamuddin S.; Sharath A.; Jyothi V.; Rotti H.; Raval R.; Nayak J.; Bhat B.K.; Prasanna B.V.; Shintre P.; Sule M.; Joshi K.S.; Dedge A.P.; Bharadwaj R.; Gangadharan G.G.; Nair S.; Gopinath P.M.; Patwardhan B.; Kondaiah P.; Satyamoorthy K.; Valiathan M.V.S.; Thangaraj K.	Genome-wide analysis correlates Ayurveda Prakriti	Govindaraj et al., 2015	AyuSoft software
Rotti H, Guruprasad KP, Nayak J, Kabekkodu SP, Kukreja H, Mallya S, Nayak J, Bhradwaj RC, Gangadharan GG, Prasanna BV, Raval R, Kamath A, Gopinath PM, Kondaiah P, Satyamoorthy K.	Immunophenotyping of normal individuals classified on the basis of human dosha prakriti	Rotti, Guruprasad et al., 2014	AyuSoft software
Karunagoda, K; Perera, PK; Senanayake, H	Efficacy of two ayurveda drug regimens for uterine fibroids, a randomized, single blind, three-Arm, clinical trial-study protocol	Karunagoda et al., 2019	CCRAS Q
Juyal R.C.; Negi S.; Wakhode P.; Bhat S.; Bhat B.; Thelma B.K.	Potential of Ayurgenomics Approach in Complex Trait Research: Leads from a Pilot Study on Rheumatoid Arthritis	Juyal et al., 2012	CCRAS Q
Chinthala R.; Baghel A.S.; Shubhangi K.; Bhagavathi N.N.L.	A case-control study for exploring the association of Prakriti with Rheumatoid Arthritis	Chinthala et al., 2023	CCRAS-PAS software
Sharma S.; Balsavar A.; Beniwal R.; Bhatia T.; Deshpande S.	A pilot study of correlation between intelligence quotient, Social quotient, and Ayurveda parameters in children	Sharma, Balsavar et al., 2018	CCRAS-PAS software
Renu Singh, Lalita Sharma, Sarada Ota, Bharti Gupta, Richa Singhal, Rakesh Rana, Saketh Ram Thrigulla, Vinod Kumar Lavaniya, Deepa Makhija, Sakshi Sharma, Pawan Kumar Godatwar, Meera K. Bhojani, Santhosh S. R. Nair, Vaishali Mali, Arjun Singh Baghel12, Shalinee Kumari Mishra13, Bhuvnesh Sharma14, Monika15, Banamali Das16, Sudhanshu Kumar Meher17, Manohar S. Gundeti18, Sneha Marlewar18, Avvaru Jai…	Development of a standardized assessment scale for assessing Prakriti (psychosomatic constitution)	Singh et al., 2023	CCRAS-PAS software
Singh R, Ota S, Bharati, Srikanth N, Dhiman KS, Sharma L.	Development of Standardized Prakriti Assessment Tool: An Overview of Ongoing CCRAS Initiatives	Singh et al., 2017	CCRAS-PAS software
Rajan S.; Munjal Y.; Shamkuwar M.; Nimabalkar K.; Sharma A.; Jindal N.; Idris M.; Manchanda R.K.; Kumar Tanwar A.; Arazzum S.; Verma J.; Parmar N.; Garg N.; Yadav M.; Kumar M.; Sharma I.	Prakriti Analysis of COVID 19 Patients: An Observational Study	Rajan et al., 2021	CCRAS-PAS software
Juyal G.; Pandey A.; Garcia S.L.; Negi S.; Gupta R.; Kumar U.; Bhat B.; Juyal R.C.; Thelma B.K.	Stratification of rheumatoid arthritis cohort using Ayurveda based deep phenotyping approach identifies novel genes in a GWAS	Juyal et al., 2022	CCRAS-PAS software
Shindhe PS, Pandey SK, Killedar R.	Wipeout period of spinal anesthesia in hemorrhoidectomy in relation to Prakriti: An observational study	Shinde et al., 2017	CCRAS-PAS software
PATWARDHAN BHUSHAN, JOSHI KALPANA, and CHOPRA ARVIND	Classification of human population based on HLA gene polymorphism and the concept of Prakriti in Ayurveda	Patwardhan et al., 2005	CA (Patwardhan et al., 2005)
Vrinda Kurande, Rasmus Waagepetersen, Egon Toft, Ramjee Prasad, Lokesh Raturi	Repeatability of pulse diagnosis and body Constitution diagnosis in traditional Indian ayurveda medicine	Kurande et al., 2012	CPA and CA of hand (Kurande et al., 2012)
Sukesh Rao M, Ravishankar K and Rathnamala Rao	A reliability test for the body constitution diagnosis using wrist pulse analysis based on ayurveda	Rao et al., 2022	CPA & Q (Rao et al., 2022)
Bharat Krushna Khuntia1, Shubhangi Rathore1, Vandna Sharma1, Avantika Rani2, Aman Agarwal1, Krishnaveni Rengarajan1, Ashish Datt Upadhyay3, Mansingh Jat1, Nath Madhu4, T. Velpandian4, Gautam Sharma5*	Comparison of questionnaire and clinician-based assessment of Prakriti/body constitution in young adults: an observational study	Khuntia et al., 2024	CPA method (Khuntia et al., 2024)
Sumita Chakraborty, Sunanda Singhmar, Dayanidhi Singh, Mahua Maulik, Rutuja Patil, Satyam Kumar Agrawal, Anushree Mishra, Madeeha Ghazi, Archana Vats, Vivek T Natarajan, Sanjay Juvekar, Bhavana Prasher & Mitali Mukerji	Baseline cell proliferation rates and response to UV differ in lymphoblastoid cell lines derived from healthy individuals of extreme constitution types	Chakraborty et al., 2021	CSIR software
Aggarwal S.; Gheware A.; Agrawal A.; Ghosh S.; Prasher B.; Mukerji M.; Indian Genome Variation Consortium	Combined genetic effects of EGLN1 and VWF modulate thrombotic outcome in hypoxia revealed by Ayurgenomics approach	Aggarwal et al., 2015	CSIR software
Fauzul Mobeen, Vikas Sharma, Tulika Prakash	Comparative gut microbiome analysis of the Prakriti and Sasang systems reveals functional level similarities in constitutionally similar classes	Mobeen et al., 2020	CSIR software
Aggarwal S.; Negi S.; Jha P.; Singh P.K.; Stobdan T.; Pasha M.A.Q.; Ghosh S.; Agrawal A.; Indian Genome Variation Consortium; Mukerji M.	EGLN1 involvement in high-altitude adaptation revealed through genetic analysis of extreme constitution types defined in Ayurveda	Aggarwal et al., 2008	CSIR software
Mobeen F, Sharma V, Prakash T.	Functional signature analysis of extreme Prakriti endophenotypes in gut microbiome of western Indian rural population	Mobeen et al., 2019	CSIR software
Rani R.; Rengarajan P.; Sethi T.; Khuntia B.K.; Kumar A.; Punera D.S.; Singh D.; Girase B.; Shrivastava A.; Juvekar S.K.; Pesala B.; Mukerji M.; Deepak K.K.; Prasher B.	Heart rate variability during head-up tilt shows inter-individual differences among healthy individuals of extreme Prakriti types	Rani et al., 2022	CSIR software
Chauhan N.S.; Pandey R.; Mondal A.K.; Gupta S.; Verma M.K.; Jain S.; Ahmed V.; Patil R.; Agarwal D.; Girase B.; Shrivastava A.; Mobeen F.; Sharma V.; Srivastava T.P.; Juvekar S.K.; Prasher B.; Mukerji M.; Dash D.	Western Indian rural gut microbial diversity in extreme Prakriti endo-phenotypes reveals signature microbes	Chauhan et al., 2018	CSIR software
Abbas T.; Chaturvedi G.; Prakrithi P.; Pathak A.K.; Kutum R.; Dakle P.; Narang A.; Manchanda V.; Patil R.; Aggarwal D.; Girase B.; Srivastava A.; Kapoor M.; Gupta I.; Pandey R.; Juvekar S.; Dash D.; Mukerji M.; Prasher B.	Whole Exome Sequencing in Healthy Individuals of Extreme Constitution Types Reveals Differential Disease Risk: A Novel Approach towards Predictive Medicine	Abbas et al., 2022	CSIR software
Bhavana Prasher, Sapna Negi, Shilpi Aggarwal, Amit K Mandal, Tav P Sethi, Shailaja R Deshmukh, Sudha G Purohit, Shantanu Sengupta, Sangeeta Khanna, Farhan Mohammad, Gaurav Garg, Samir K Brahmachari, Indian Genome Variation Consortium and Mitali Mukerji	Whole genome expression and biochemical correlates of extreme constitutional types defined in Ayurveda	Prasher et al., 2008	CSIR software
Chickaramanna S.G.; Thippeswamy V.S.	Identification and classification of prakriti of human using facial features	Chickaramanna and Thippeswamy, 2024	CV, ML & CA (Chickaramanna and Thippeswamy, 2024)
Deshmukh M.; Khemchandani M.	Illness Diagnosis Based on Ayurveda (Vat, Pitta, Kapha Dosha) Using Machine Learning	Deshmukh and Khemchandani, 2023	CV, ML & CPA (Deshmukh and Khemchandani, 2023)
Jain T.; Sharma R.; Singh A.; Mehta K.	Evaluation of levels of gunas in Indian athletes using prakriti concept	Jain et al., 2019	Mathew IAS rating Scale
Bhosale A.; Girase P.; Waghmare A.; Barve S.; Chikmurge D.	Predicting Human Body Prakriti with Ayurvedic Tridosha Features using Ensemble Learning Models	Bhosale et al., 2024	ML & CA (Bhosale et al., 2024)
Vishu Madaan and Anjali Gayal	An Adaptive Neuro Fuzzy Inference System for Predicting Ayurvedic Dosha	Madaan and Gayal, 2019	ML & CA (Madaan and Gayal, 2019)
Khatua D.; Sekh A.A.; Kutum R.; Mukherji M.; Prasher B.; Kar S.	Classification of Ayurveda constitution types: a deep learning approach	Khatua et al., 2023	ML-Gathered Data (Khatua et al., 2023)
Tiwari P.; Kutum R.; Sethi T.; Shrivastava A.; Girase B.; Aggarwal S.; Patil R.; Agarwal D.; Gautam P.; Agrawal A.; Dash D.; Ghosh S.; Juvekar S.; Mukerji M.; Prasher B.	Recapitulation of Ayurveda constitution types by machine learning of phenotypic traits	Tiwari et al., 2017	ML-Gathered Data (Tiwari et al., 2017)
Yati Piplani and Pawan Singh Mehra	An Unsupervised Learning Model for Ayurvedic Prakriti Determination Using Smart Device Data	Piplani and Mehra, 2024	ML-Smart device data (Piplani and Mehra, 2024)
Shilpa S, Murthy CG.	Development and standardization of Mysore Tridosha scale	Shilpa and Murthy, 2011	Mysore Tridosha scale
Sonali Joshi and Preeti Bajaj	Design Development of Portable Vata, Pitta Kapha [VPK] Pulse Detector to Find Prakriti of an Individual using Artificial Neural Network	Joshi and Bajaj, 2021	Portable Radial Pulse [VPK] Signal Acquisition and Recording System
Dr Gururaj R D Suchitra Doddoli Sanjay Shete Anita Verma	Development and validation of rapid Prakriti analysis tool for a standard clinical approach	Gururaj et al., 2023	Prakriti Assessment Tool (PAT)
Banerjee S.; Biswas T.K.; Chattopadhyay K.; Arzoo S.H.; Chattopadhyay B.	An Approach to Screen Genotoxic-Susceptible Diabetic Population of Various Prakriti Groups for Personalized Disease Management	Banerjee et al., 2021	Prakriti Q modified for T2DM (Banerjee et al., 2021)
Garima S.; Singh B.M.	Co-relation of prakriti of an infant with skin color rgb values of facial photograph and standardization of reference standards of prakriti color representor	Garima and Singh, 2021	PRAS-IPA software
Rastogi S.	Development and validation of a Prototype Prakriti Analysis Tool (PPAT): Inferences from a pilot study	Rastogi, 2012	Prototype Prakriti Analysis Tool (PPAT)
Banerjee S.; Chattopadhyay K.; Biswas T.K.; Chattopadhyay B.	Comparative analysis of the biochemical parameters among the three prakriti individuals having type 2 diabetes mellitus	Banerjee et al., 2019	Q (Banerjee et al., 2019)
Chaudhari D.; Dhotre D.; Agarwal D.; Gondhali A.; Nagarkar A.; Lad V.; Patil U.; Juvekar S.; Sinkar V.; Shouche Y.	Understanding the association between the human gut, oral and skin microbiome and the Ayurvedic concept of prakriti	Chaudhari et al., 2019	Q (Chaudhari et al., 2019)
Chinnaiah M.C.; Dubey S.; Janardhan N.; Pathi V.; Nandan K.; Anusha M.	Analysis of Pitta Imbalance in young Indian adult using Machine Learning Algorithm	Chinnaiah et al., 2022	Q (Chinnaiah et al., 2022)
Dua P.; Seth S.; Mohan Pandey R.; Kumar Maulik S.	Indian system of medicine used concurrently with standard conventional medicine improves quality of life in patients of cardio vascular diseases (C.V.D)	Dua et al., 2023	Q (Dua et al., 2023)
Murtaza M. Junaid Farooque1, Mohammed Aref1, Mohammed Imran Khan2 and Shareque Mohammed2	Data Mining Application in Classification Scheme of Human Subjects According to Ayurvedic Prakruti – Temperament	Farooque et al., 2016	ML & Q (Farooque et al., 2016)
Gupta A, Ali A, Tewari P, Agrawal NK, Patel R, Byadgi PS.	Association of Kaphaja and Kapha-Pittaja Prakriti and methylenetetrahydrofolate reductase C677T allele with type 2 diabetes	Gupta et al., 2018	Q (Gupta et al., 2018)
Krantee M. Jamdaade and Harshali Y. Patil	Prakruti Nishchitikaran of Human Body Using Supervised Machine Learning Approach	Jamdaade and Patil, 2023	ML & Q (Jamdaade and Patil, 2023)
Joshi K.; Ghodke Y.; Patwardhan B.	Traditional medicine to modern pharmacogenomics: Ayurveda Prakriti type and CYP2C19 gene polymorphism associated with the metabolic variability	Joshi et al., 2011	Q (Joshi et al., 2011)
Lakshmi Kardam, Sangeeta Rai, K. N. Singh, Royana Singh	Genetic association of infertility in vataj prakriti female patients with reproductive age group	Kardam et al., 2018	Q (Kardam et al., 2018)
Kessler, CS; Michalsen, A; Witt, CM; Morandi, A; Kumar, A; Dhiman, KS; Gupta, S; Icke, K; Buhner, C; Stapelfeldt, E; Wischnewsky, MB; Kronpass, L; Murthy, V	Reliability of ayurvedic diagnosis for knee osteoarthritis patients-a nested diagnostic study within a randomized controlled trial	Kessler et al., 2018	Q (Kessler et al., 2018)
Madaan V.; Goyal A.	Predicting Ayurveda-Based Constituent Balancing in Human Body Using Machine Learning Methods	Madaan and Goyal 2020 (a)	ML & Q (Madaan and Goyal 2020)
Mangalasseri P, Roy S, Surendran E, Jayadevan CV, Kumar AKM, Chandran S.	A cross-sectional study on the role of stress in hyperglycemia and the effect of Mahatiktaka Kashaya (an Ayurvedic formulation) in its management	Mangalasseri et al., 2019	Q (Mangalasseri et al., 2019)
Niraj S.; Sangeeta G.; Singh B.M.	Affiliation among infantile age, morbidity and Prakriti (Physical constitution): A longitudinal preliminary study	Niraj et al., 2019	Q (Niraj et al., 2019)
Sharma R.K.; Patki P.S.	Double-blind, placebo-controlled clinical evaluation of an Ayurvedic formulation (GlucoCare capsules) in non-insulin dependent diabetes mellitus	Sharma and Patki, 2010	Q (Sharma and Patki 2010)
Shirolkar A.; Chakraborty S.; Mandal T.; Dabur R.	Plasma metabolomics reveal the correlation of metabolic pathways and Prakritis of humans	Shirolkar et al., 2018	Q (Shirolkar et al., 2018)
Sivapuram M.S.; Srivastava V.; Kaur N.; Anand A.; Nagarathna R.; Patil S.; Biman S.; Chander I.; Jyoti S.; Nagendra H.R.	Ayurveda Body–Mind Constitutional Types and Role of Yoga Intervention Among Type 2 Diabetes Mellitus Population of Chandigarh and Panchkula Regions	Sivapuram et al., 2020	Q (Sivapuram et al., 2020)
Tawalare K, Wakde S, Tawalare KA, Bhamkar S, Bagde R, Saoji A, Gode D, Chaudhari S, Hazare S, Khatri S, Pusadekar Y, Kanitkar M.	Estimation of prakriti (body constitution) in women of Eastern Maharashtra tribal belt of central India featuring early and premature menopause	Tawalare et al., 2024	Q (Tawalare et al., 2024)
Venkataraghavan S, Sunderesan TP, Rajagopalan V, Srinivasn K.	Constitutional study of cancer patients - its prognostic and therapeutic scope	Venkataraghavan et al., 1987	Q (Venkataraghavan et al., 1987)
Prasad S.; Prasad R.; Prasad V.; Prasad R.S.	Identification of ‘Manas’ (States of mind): Simulation studies in biophotonics	Prasad et al., 2020	RGB analysis (Prasad et al., 2020)
Abhilash M1*, Sudhikumar K B2	Development of a clinically useful tool for Prakriti assessment	Abhilash and Sudhikumar, 2021	SAQ (Abhilash and Sudhikumar, 2021)
Bhanushali D.; Tyagi R.; Limaye N.; Anand A.	Effect of mindfulness meditation protocol in subjects with various psychometric characteristics at high altitude	Bhanushali et al., 2020	SAQ (Bhanushali et al., 2020)
Edwards M.T.; Streiner D.L.	Development of a reliable Dosha self-assessment questionnaire	Edwards and Streiner, 2022	SAQ (Edwards and Streiner, 2022)
Kuttikrishnan M.; Sridhar R.; Varghese E.	Jatharagni and Prakriti of young Indian adult population: A descriptive cross-sectional study	Kuttikrishnan et al., 2022	SAQ (Kuttikrishnan et al., 2022)
Vishu Madaan* and Anjali Goyal	Analysis and synthesis of a human prakriti identification system based on soft computing techniques	Madaan and Goyal 2020 (b)	ML & SAQ (Madaan and Goyal, 2020)
Patil A.N.; Pande B.N.; Sorte S.R.; Borade N.G.; Saraf C.A.; Kadu S.	Comparison of Cardiovascular Autonomic Function Status in Normal Healthy Individuals of Various Ayurveda Prakritis	Patil et al., 2021	SAQ (Patil et al., 2021)
Rakesh Roushan, Ritesh Singhal, Manjry Anshumala Barla1, Manu Bhai Gaur	Development and validation of a self‑assessment tool to determine Prakriti, the human constitution types of Indian traditional medicine	Roushan et al., 2023	SAQ (Roushan et al., 2023)
Tiwari, S Tiwari S Gehlot SSingh G	Effect of walking (aerobic isotonic exercise) on physiological variants with special reference to Prameha (diabetes mellitus) as per Prakriti	Tiwari and Gehlot, 2012	SAQ (Tiwari and Gehlot 2012)
Singh S.; Agrawal N.K.; Singh G.; Gehlot S.; Singh S.K.; Singh R.	Clinical Prediction of Type 2 Diabetes Mellitus (T2DM) via Anthropometric and Biochemical Variations in Prakriti	Singh et al., 2022	SAQ (Tripathi and Gehlot 2019)
Tripathi P.K.; Gehlot S.	Development, validation and confirmation of an archetype tool to evaluate prakriti	Tripathi and Gehlot, 2019	SAQ (Tripathi and Gehlot 2019)
Singh S.; Gehlot S.; Agrawal N.K.; Singh G.; Singh D.; Kaur P.; Singh S.K.; Singh R.	Molecular study of the KCNJ11 gene and its correlation with Prakriti to preventing and managing type 2 diabetes	Singh et al., 2024	SAQ (Tripathi and Gehlot 2019)
Giri D.; Wairagade S.; Desai P.; Agrawal A.; Jha R.K.	Relation between Prakriti and stress handling capacity: An observational study	Giri et al., 2020	SAQ (Tripathi et al., 2011)
Shukla R.; Gehlot S.	Response of Paschimottanasana and Kapalabhati on anthropometric parameters in obese individuals as per Prakriti	Shukla and Gehlot, 2014	SAQ (Tripathi et al., 2011)
Patwardhan K.; Tripathi P.K.; Singh G.	The Basic cardiovascular responses to postural changes, exercise, and cold pressor test: Do they vary in accordance with the dual constitutional types of ayurveda?	Patwardhan et al., 2011	SAQ (Tripathi et al., 2011)
Umarkar Suwarna V.; Vyas Deepak M.; Sathe Kalpana D.; Kulkarni Sheela B.	Case series study of different predominant deha prakriti with special reference to fitzpatric skin type classification	Umarkar et al., 2013	SAQ (Umarkar et al., 2013)
Mills P.J.; Peterson C.T.; Wilson K.L.; Pung M.A.; Patel S.; Weiss L.; Kshirsagar S.G.; Tanzi R.E.; Chopra D.	Relationships among classifications of ayurvedic medicine diagnostics for imbalances and western measures of psychological states: An exploratory study	Mills et al., 2019	SAQ Prakruti Dosha Mind Body Quiz and Vikruti Subdosha Questionnaire
Kurande V.; Bilgrau A.E.; Waagepetersen R.; Toft E.; Prasad R.	Interrater reliability of diagnostic methods in traditional Indian Ayurvedic medicine	Kurande et al., 2013	SAQ-ABC
Dunlap C.; Hanes D.; Elder C.; Nygaard C.; Zwickey H.	Reliability of self-reported constitutional questionnaires in Ayurveda diagnosis	Dunlap et al., 2017	SRQ (Dunlap et al., 2017)
Mathew A.A.; Shanmugasundaram V.	Single-Electrode Triboelectric Nanogenerator Device Framework for Wrist Pulse Signal (Nadi) Analysis and Disease Detection	Mathew et al., 2024	CPA & SRQ (Mathew et al., 2024)
Delle Fave A.; Negri L.; Ram Manohar P.; Morandi A.; Bassi M.	The Ayurveda concept of Prakŗti and the Western construct of personality: A comparative pilot study	Delle et al., 2015	SRQ (QDAV-R)
Sharma R, Prajapati PK.	Rising risk of type 2 diabetes among inhabitants of Jamnagar, Gujarat: A cross-sectional survey	Sharma and Prajapati, 2015	Survey Q (Sharma et al, 2015)
Sharma R.; Gokarn R.; Amin H.; Galib; Prajapati P.K.	Prevalence of diabetes mellitus in Saurashtra region of Gujarat: A survey	Shrama et al., 2012	Survey Q (Shrama et al., 2012)
Sharma V.M.; Manjunath N.K.; Nagendra H.R.; Ertsey C.	Combination of Ayurveda and Yoga therapy reduces pain intensity and improves quality of life in patients with migraine headache	Sharma, Manjunath et al., 2018	Sushruta Prakriti Inventory (SPI-Q & SPI-C)
Ramakrishna B R1 Kishore K R2 Vaidya V3 Nagaratna R4 Nagendra H R5	STANDARDIZATION OF SUSHRUTHA PRAKRITI INVENTORY- SPI AN AYURVEDA BASED PERSONALITY ASSESSMENT TOOL WITH SCIENTIFIC METHODS	Ramakrishna et al., 2014	Sushruta Prakriti Inventory (SPI-Q & SPI-C)
Munshi R.; Karande-Patil S.; Kumbhar D.; Deshmukh A.; Hingorani L.	A randomized, controlled, comparative, proof-of-concept study to evaluate the efficacy and safety of Nisha-Amalaki capsules in prediabetic patients for preventing progression to diabetes	Munshi et al., 2023	TNMC Prakriti 2004 Q
Doddoli S.; Shete S.; Kulkarni D.; Bhogal R.	Effect of yoga training on lipid metabolism in industrial workers with reference to body constitution (Prakriti)	Doddoli et al., 2017	TNMC Prakriti 2004 Q
Shalini T.V.; Jnana A.; Sriranjini S.J.; Tanwar A.S.; Brand A.; Murali T.S.; Satyamoorthy K.; Gangadharan G.G.	Exploring the signature gut and oral microbiome in individuals of specific Ayurveda prakriti	Shalini et al., 2021	TNMC Prakriti 2004 Q
Bhalerao S.; Deshpande T.; Thatte U.	Prakriti (Ayurvedic concept of constitution) and variations in platelet aggregation	Bhalerao et al., 2012	TNMC Prakriti 2004 Q
Suchitra SP, Nagendra HR.	A self-rating scale to measure tridoṣas in children	Suchitra and Nagendra, 2013	TSSC SAQ- Tridosha State Scale for Children
Konjengbam H.; Leona Devi Y.; Meitei S.Y.	Correlation of body composition parameters and anthropometric somatotypes with Prakriti body types among the Meitei adults of Manipur, India	Konjengbam et al., 2021	VIYETT Ayurvedic-Constitution Q

## Sheet: Table 2
Tool name	Sample size (data available or not)	Age		Age Score
Prakriti Assessment Tool (PAT)	No subjects	No		#VALUE!
RGB analysis (Prasad et al., 2020)	No subjects	No		#VALUE!
Mysore Tridosha scale (software)	1548	Not		2.55
AyuSoft software	971	20	30	0.833333			0			to	60	5 part	each part 12
CCRAS Q	681	18	50	2.66667			Tool name	Sample size	Age range		Age score
CCRAS-PAS software	537	18	50	2.66667		1	CCRAS-PAS software	500	18	60	3.5
CCRAS-PAS software	500	Not		#VALUE!		2	ACPI scale- Ayurveda Child Personality Inventory	230	6	12	0.5
CCRAS-PAS software	500	18	60	3.5		3	TSSC SAQ- Tridosha State Scale for Children	108	8	12	0.333333
VIYETT Ayurvedic-Constitution Q	463	18	45	2.25		4	SAQ (Abhilash and Sudhikumar, 2021)	250	20	30	0.833333
ML algorithm and Clinical assessmnent (Madaan and Gayal, 2019)	453	10	70	5		5	Mysore Tridosha scale (Software)	1548			2.55
SAQ (Tripathi and Gehlot 2019)	428	18	40	1.83333		6	SAQ (Roushan et al., 2023)	210	15	30	1.25
Q (Madaan and Goyal 2020)	405	20	60	3.33333		7	Mathew IAS rating Scale	293	15	45	2.5
CSIR software	379	18	40	1.83333		8	Prakriti Assessment Tool (PAT)	0			0
AyuSoft software	351	18	60	3.5		9	Q (Farooque et al., 2016)	67
Survey Q (Sharma et al, 2015)	350	31	70	3.25		10	Q (Madaan and Goyal 2020)	405	20	60	3.33333
SAQ (Madaan and Goyal, 2020)	346	18	60	3.5		11	SAQ Prakruti Dosha Mind Body Quiz and Vikruti Subdosha Questionnaire	101	30	80	4.16667
AyuSoft software	300	25	60	2.91667		12	SRQ (QDAV-R)	173	20	60	3.33333
CCRAS-PAS software	300	18	50	2.66667		13	Sushruta Prakriti Inventory (SPI-Q & SPI-C)	120	16	75	4.91667
Mathew IAS rating Scale	293	15	45	2.5		14	AyuSoft software	112	21	45	2
TNMC Prakriti 2004 Q	272	18	25	0.583333		15	Clinical pulse assessment and Q (Rao et al., 2022)	50
Q (Jamdaade and Patil, 2023)	262	Not		#VALUE!		16	Prototype Prakriti Analysis Tool (PPAT)	26	22	30	0.666667
AyuSoft software	262	20	30	0.833333		17	SAQ (Edwards and Streiner, 2022)	76	25	84	4.91667
SAQ (Abhilash and Sudhikumar, 2021)	250	20	30	0.833333		18	SAQ (Tripathi and Gehlot 2019)	224	40	60	1.66667
Survey Q (Shrama et al., 2012)	250	18	60	3.5		19	SAQ-ABC	20	18	20	0.166667
ML-Gathered Data (Khatua et al., 2023)	233	18	40	1.83333		20	SRQ (Dunlap et al., 2017)	19	21	62	3.41667
ACPI scale- Ayurveda Child Personality Inventory	230	6	12	0.5
SAQ (Tripathi and Gehlot 2019)	224	40	60	1.66667	No.	Tool name	Year of Development	Framework score	Tyoe of study design	Study Sample size	Vaya (No. of Age range sections)	Desha (No. of Locations)	Jati (Ethnicity)	Kula (Family History)	Kala (Season)
SAQ (Tripathi and Gehlot 2019)	224	40	70	2.5	1	CCRAS-PAS software	2023	7	Observational cross-sectional	500	3.5	7	No info	No info	No info
AyuSoft software	222	20	30	0.833333	2	ACPI scale- Ayurveda Child Personality Inventory	2014	7	Observational cross-sectional	230	0.5	1	No info	No info	No info
ML algorithm and Clinical assessmnent (Bhosale et al., 2024)	220	20	60	3.33333	3	TSSC SAQ- Tridosha State Scale for Children	2013	6	Observational cross-sectional	108	0.3	1	No info	No info	No info
CSIR Software	217	18	40	1.83333	4	SAQ (Roushan et al., 2023)	2023	4	Observational cross-sectional	210	1.3	1	No info	No info	No info
SAQ (Roushan et al., 2023)	210	15	30	1.25	5	SAQ (Abhilash and Sudhikumar, 2021)	2021	3	Observational cross-sectional	250	0.8	1	No info	No info	No info
CV, ML algorithm and Clinical pulse assessment (Deshmukh and Khemchandani, 2023)	200	Not		#VALUE!	6	Mysore Tridosha scale (Software)	2011	3	Observational cross-sectional	1548	2.6	1	No info	No info	No info
Portable Radial Pulse [VPK] Signal Acquisition and Recording System	200	Not		#VALUE!	7	Mathew IAS rating Scale	2019	2	Observational cross-sectional	293	2.5	1	No info	No info	No info
SRQ (Mathew et al., 2024)	185	20	80	5	8	Prakriti Assessment Tool (PAT)	2023	2	Observational cross-sectional	0*	0*	0*	No info	No info	No info
Q (Dua et al., 2023)	178	18	70	4.33333	9	Q (Madaan and Goyal 2020)	2020	2	Observational cross-sectional	405	3.3	1	No info	No info	No info
SRQ (QDAV-R)	173	20	60	3.33333	10	SAQ Prakruti Dosha Mind Body Quiz and Vikruti Subdosha Questionnaire	2019	2	Exploratory cross-sectional	101	4.2	2	No info	No info	No info
Q (Tawalare et al., 2024)	169	Not		#VALUE!	11	SRQ (QDAV-R)	2015	2	Comparative study	173	3.3	1	No info	No info	No info
Q (Chinnaiah et al., 2022)	152	18	22	0.333333	12	Sushruta Prakriti Inventory (SPI-Q & SPI-C)	2014	2	Observational cross-sectional	120	4.9	1	No info	No info	No info
SAQ (Umarkar et al., 2013)	150	21	24	0.25	13	Q (Farooque et al., 2016)	2016	1	Observational cross-sectional	67	**	1	No info	No info	No info
SAQ (Kuttikrishnan et al., 2022)	150	18	30	1	14	AyuSoft software	2010	1	Observational cross-sectional	112	2	3	No info	No info	No info	0.8
AyuSoft software	147	20	30	0.833333	15	Clinical pulse assessment and Q (Rao et al., 2022)	2022	1	Experimental study	50	**	1	No info	No info	No info
ML-Gathered Data (Tiwari et al., 2017)	147	18	40	1.83333	16	Prototype Prakriti Analysis Tool (PPAT)	2012	1	Observational cross-sectional	26	0.7	1	No info	No info	No info
CSIR software	144	18	40	1.83333	17	SAQ (Edwards and Streiner, 2022)	2022	1	Observational cross-sectional	76	4.9	1	No info	No info	No info
CPA method (Khuntia et al., 2024)	138	18	35	1.41667	18	SAQ (Tripathi and Gehlot 2019)	2019	1	Observational cross-sectional	224	1.7	1	No info	No info	No info
SAQ (Tripathi et al., 2011)	138	18	25	0.583333	19	SAQ-ABC	2013	1	Observational cross-sectional	20	0.2	1	No info	No info	No info
TNMC Prakriti 2004 Q	137	18	30	1	20	SRQ (Dunlap et al., 2017)	2017	1	Observational cross-sectional	19	3.4	1	No info	No info	No info
Q (Joshi et al., 2011)	132	20	27	0.583333
Sushruta Prakriti Inventory (SPI-Q & SPI-C)	120	16	75	4.91667
CCRAS-PAS software	120	2.5	18	1.29167
CCRAS-PAS software	117	10	80	5.83333
CSIR software	113	18	40	1.83333
CSIR software	113	18	40	1.83333
CSIR software	113	18	40	1.83333
AyuSoft software	112	21	45	2
Q (Gupta et al., 2018)	110	25	75	4.16667
TSSC SAQ- Tridosha State Scale for Children	108	8	12	0.333333
SAQ Prakruti Dosha Mind Body Quiz and Vikruti Subdosha Questionnaire	101	30	80	4.16667
Q (Mangalasseri et al., 2019)	100	25	60	2.91667
PRAS-IPA software	100	0	2	0.166667
Q (Niraj et al., 2019)	100	0	2	0.166667
CSIR software	96	18	40	1.83333
CSIR software	96	18	40	1.83333
CSIR software	96	18	40	1.83333
CCRAS Q	90	18	50	2.66667
SAQ (Tripathi et al., 2011)	90	18	35	1.41667
Q (Venkataraghavan et al., 1987)	85	17	71	4.5
SAQ (Tiwari and Gehlot 2012)	83	35	65	2.5
CV, ML algorithm and Clinical assessment (Chickaramanna and Thippeswamy, 2024)	80	9	50	3.41667
SAQ (Patil et al., 2021)	79	18	40	1.83333
SAQ (Edwards and Streiner, 2022)	76	25	84	4.91667
Clinical assessment (Patwardhan et al., 2005)	76	20	45	2.08333
Q (Farooque et al., 2016)	67	Not		#VALUE!
Prakriti Q modified for T2DM (Banerjee et al., 2021)	60	30	70	3.33333
SAQ (Tripathi et al., 2011)	60	25	55	2.5
Sushruta Prakriti Inventory (SPI-Q & SPI-C)	60	18	46	2.33333
TNMC Prakriti 2004 Q	58	18	65	3.91667
Clinical pulse assessment and Q (Rao et al., 2022)	50	Not		#VALUE!
Q (Sharma and Patki 2010)	50	30	65	2.91667
Q (Kardam et al., 2018)	50	18	44	2.16667
SAQ (Bhanushali et al., 2020)	48	20	65	3.75
Q (Sivapuram et al., 2020)	40	34	84	4.16667
Q (Shirolkar et al., 2018)	38	36	43	0.583333
Q (Banerjee et al., 2019)	36	30	70	3.33333
TNMC Prakriti 2004 Q	36	30	58	2.33333
Q (Kessler et al., 2018)	30	Not		#VALUE!
CCRAS-PAS software	30	20	50	2.5
AyuSoft software	30	18	35	1.41667
Prototype Prakriti Analysis Tool (PPAT)	26	22	30	0.666667
ML-Smart device data (Piplani and Mehra, 2024)	24	Not		#VALUE!
SAQ-ABC	20	18	20	0.166667
SRQ (Dunlap et al., 2017)	19	21	62	3.41667
Q (Chaudhari et al., 2019)	18	Not		#VALUE!
Clinical pulse assesment and clinical assessment of hand (Kurande et al., 2012)	17	18	60	3.5
CSIR software	10	18	40	1.83333

## Sheet: Table 2-Types of study design
Title	Tool name	Year	Sample size (data available or not)	Study design
Development and validation of rapid Prakriti analysis tool for a standard clinical approach	Prakriti Assessment Tool (PAT)	2023	No subjects	Observational cross-sectional					Row Labels	Count of Study design
Identification of ‘Manas’ (States of mind): Simulation studies in biophotonics	RGB analysis (Prasad et al., 2020)	2020	No subjects	Computational simulation					CSIR software	9
Development and standardization of Mysore Tridosha scale	Mysore Tridosha scale (software)	2011	1548	Observational cross-sectional					2008	1
Determinants of prakriti, the human constitution types of Indian traditional medicine and its correlation with contemporary science	AyuSoft software	2014	971	Observational cross-sectional					Observational cross-sectional	1
Potential of Ayurgenomics Approach in Complex Trait Research: Leads from a Pilot Study on Rheumatoid Arthritis	CCRAS Q	2012	681	Case-control exploratory					2010	1
Stratification of rheumatoid arthritis cohort using Ayurveda based deep phenotyping approach identifies novel genes in a GWAS	CCRAS-PAS software	2022	537	Observational cross-sectional					Observational cross-sectional	1
Development of Standardized Prakriti Assessment Tool: An Overview of Ongoing CCRAS Initiatives	CCRAS-PAS software	2017	500	Observational cross-sectional					2015	1
Development of a standardized assessment scale for assessing Prakriti (psychosomatic constitution)	CCRAS-PAS software	2023	500	Observational cross-sectional					Observational cross-sectional	1
Correlation of body composition parameters and anthropometric somatotypes with Prakriti body types among the Meitei adults of Manipur, India	VIYETT Ayurvedic-Constitution Q	2021	463	Observational cross-sectional					2018	1
An Adaptive Neuro Fuzzy Inference System for Predicting Ayurvedic Dosha	ML algorithm and Clinical assessmnent (Madaan and Gayal, 2019)	2019	453	Observational cross-sectional					Observational cross-sectional	1
Development, validation and confirmation of an archetype tool to evaluate prakriti	SAQ (Tripathi and Gehlot 2019)	2019	428	Observational cross-sectional					2019	1
Predicting Ayurveda-Based Constituent Balancing in Human Body Using Machine Learning Methods	Ml & Q (Madaan and Goyal 2020)	2020	405	Observational cross-sectional					Observational cross-sectional	1
Heart rate variability during head-up tilt shows inter-individual differences among healthy individuals of extreme Prakriti types	CSIR software	2022	379	Observational cross-sectional					2020	1
A prospective study to assess the association between genotype, phenotype and Prakriti in individuals on phenytoin monotherapy	AyuSoft software	2017	351	Prospective observational					Observational cross-sectional	1
Rising risk of type 2 diabetes among inhabitants of Jamnagar, Gujarat: A cross-sectional survey	Survey Q (Sharma et al, 2015)	2015	350	Observational cross-sectional					2021	1
Analysis and synthesis of a human prakriti identification system based on soft computing techniques	ML & SAQ (Madaan and Goyal, 2020)	2020	346	Observational cross-sectional					Observational cross-sectional	1
Association of constitutional type of Ayurveda with cardiovascular risk factors, inflammatory markers and insulin resistance	AyuSoft software	2012	300	Observational cross-sectional					2022	2
A case-control study for exploring the association of Prakriti with Rheumatoid Arthritis	CCRAS-PAS software	2023	300	Case-control observational					Observational cross-sectional	2
Evaluation of levels of gunas in Indian athletes using prakriti concept	Mathew IAS rating Scale	2019	293	Observational cross-sectional					AyuSoft software	8
Exploring the signature gut and oral microbiome in individuals of specific Ayurveda prakriti	TNMC Prakriti 2004 Q	2021	272	Observational cross-sectional					2012	1
Genome-wide analysis correlates Ayurveda Prakriti	AyuSoft software	2015	262	Observational cross-sectional					Observational cross-sectional	1
Prakruti Nishchitikaran of Human Body Using Supervised Machine Learning Approach	Q (Jamdaade and Patil, 2023)	2023	262	Observational cross-sectional					2014	2
Development of a clinically useful tool for Prakriti assessment	SAQ (Abhilash and Sudhikumar, 2021)	2021	250	Observational cross-sectional					Observational cross-sectional	2
Prevalence of diabetes mellitus in Saurashtra region of Gujarat: A survey	Survey Q (Shrama et al., 2012)	2012	250	Observational cross-sectional					2015	2
Classification of Ayurveda constitution types: a deep learning approach	ML-Gathered Data (Khatua et al., 2023)	2023	233	Observational cross-sectional					Observational cross-sectional	2
Development and initial standardization of Ayurveda child personality inventory	ACPI scale- Ayurveda Child Personality Inventory	2014	230	Observational cross-sectional					2017	1
Clinical Prediction of Type 2 Diabetes Mellitus (T2DM) via Anthropometric and Biochemical Variations in Prakriti	SAQ (Tripathi and Gehlot 2019)	2022	224	Retrospective observational case-control					Prospective observational	1
Molecular study of the KCNJ11 gene and its correlation with Prakriti to preventing and managing type 2 diabetes	SAQ (Tripathi and Gehlot 2019)	2024	224	Observational case-control					2021	2
Immunophenotyping of normal individuals classified on the basis of human dosha prakriti	AyuSoft software	2014	222	Observational cross-sectional					Observational cross-sectional	1
Predicting Human Body Prakriti with Ayurvedic Tridosha Features using Ensemble Learning Models	ML algorithm and Clinical assessmnent (Bhosale et al., 2024)	2024	220	Observational cross-sectional					Single group Interventional	1
Development and validation of a self‑assessment tool to determine Prakriti, the human constitution types of Indian traditional medicine	SAQ (Roushan et al., 2023)	2023	210	Observational cross-sectional					CCRAS-PAS software	7
Illness Diagnosis Based on Ayurveda (Vat, Pitta, Kapha Dosha) Using Machine Learning	CV, ML algorithm and Clinical pulse assessment (Deshmukh and Khemchandani, 2023)	2023	200	Observational cross-sectional					2017	2
Design Development of Portable Vata, Pitta Kapha [VPK] Pulse Detector to Find Prakriti of an Individual using Artificial Neural Network	Portable Radial Pulse [VPK] Signal Acquisition and Recording System	2021	200	Observational cross-sectional					Observational cross-sectional	2
Single-Electrode Triboelectric Nanogenerator Device Framework for Wrist Pulse Signal (Nadi) Analysis and Disease Detection	SRQ (Mathew et al., 2024)	2024	185	Observational case-control cross-sectional					2018	1
Indian system of medicine used concurrently with standard conventional medicine improves quality of life in patients of cardio vascular diseases (C.V.D)	Q (Dua et al., 2023)	2023	178	Cross sectional and a prospective cohort study design					Observational cross-sectional	1
The Ayurveda concept of Prakŗti and the Western construct of personality: A comparative pilot study	SRQ (QDAV-R)	2015	173	Comparative study					2021	1
Estimation of prakriti (body constitution) in women of Eastern Maharashtra tribal belt of central India featuring early and premature menopause	Q (Tawalare et al., 2024)	2024	169	Observational cross-sectional					Observational cross-sectional	1
Analysis of Pitta Imbalance in young Indian adult using Machine Learning Algorithm	Q (Chinnaiah et al., 2022)	2022	152	Observational cross-sectional					2022	1
Jatharagni and Prakriti of young Indian adult population: A descriptive cross-sectional study	SAQ (Kuttikrishnan et al., 2022)	2022	150	Descriptive cross-sectional					Observational cross-sectional	1
Case series study of different predominant deha prakriti with special reference to fitzpatric skin type classification	SAQ (Umarkar et al., 2013)	2013	150	Case series					2023	2
DNA methylation analysis of phenotype specific stratified Indian population	AyuSoft software	2015	147	Observational cross-sectional					Case-control observational	1
Recapitulation of Ayurveda constitution types by machine learning of phenotypic traits	ML-Gathered Data (Tiwari et al., 2017)	2017	147	Observational cross-sectional					Observational cross-sectional	1
Whole Exome Sequencing in Healthy Individuals of Extreme Constitution Types Reveals Differential Disease Risk: A Novel Approach towards Predictive Medicine	CSIR software	2022	144	Observational cross-sectional					TNMC Prakriti 2004 Q	4
Comparison of questionnaire and clinician-based assessment of Prakriti/body constitution in young adults: an observational study	CPA method (Khuntia et al., 2024)	2024	138	Observational cross-sectional					2012	1
Relation between Prakriti and stress handling capacity: An observational study	SAQ (Tripathi et al., 2011)	2020	138	Observational cross-sectional					Observational cross-sectional	1
Prakriti (Ayurvedic concept of constitution) and variations in platelet aggregation	TNMC Prakriti 2004 Q	2012	137	Observational cross-sectional					2017	1
Traditional medicine to modern pharmacogenomics: Ayurveda Prakriti type and CYP2C19 gene polymorphism associated with the metabolic variability	Q (Joshi et al., 2011)	2011	132	Observational cross-sectional					Quasi-experimental study	1
A pilot study of correlation between intelligence quotient, Social quotient, and Ayurveda parameters in children	CCRAS-PAS software	2018	120	Observational cross-sectional					2021	1
STANDARDIZATION OF SUSHRUTHA PRAKRITI INVENTORY- SPI AN AYURVEDA BASED PERSONALITY ASSESSMENT TOOL WITH SCIENTIFIC METHODS	Sushruta Prakriti Inventory (SPI-Q & SPI-C)	2014	120	Observational cross-sectional					Observational cross-sectional	1
Prakriti Analysis of COVID 19 Patients: An Observational Study	CCRAS-PAS software	2021	117	Observational cross-sectional					2023	1
Western Indian rural gut microbial diversity in extreme Prakriti endo-phenotypes reveals signature microbes	CSIR software	2018	113	Observational cross-sectional					Randomized, controlled, proof-of-concept	1
Functional signature analysis of extreme Prakriti endophenotypes in gut microbiome of western Indian rural population	CSIR software	2019	113	Observational cross-sectional					SAQ (Tripathi and Gehlot 2019)	3
Comparative gut microbiome analysis of the Prakriti and Sasang systems reveals functional level similarities in constitutionally similar classes	CSIR software	2020	113	Observational cross-sectional					2019	1
Correlation of prakriti diagnosis using AyuSoft prakriti diagnostic tool with clinician rating in patients with psychiatric disorders	AyuSoft software	2021	112	Observational cross-sectional					Observational cross-sectional	1
Association of Kaphaja and Kapha-Pittaja Prakriti and methylenetetrahydrofolate reductase C677T allele with type 2 diabetes	Q (Gupta et al., 2018)	2018	110	Observational case-control cross-sectional					2022	1
A self-rating scale to measure tridoṣas in children	TSSC SAQ- Tridosha State Scale for Children	2013	108	Observational cross-sectional					Retrospective observational case-control	1
Relationships among classifications of ayurvedic medicine diagnostics for imbalances and western measures of psychological states: An exploratory study	SAQ Prakruti Dosha Mind Body Quiz and Vikruti Subdosha Questionnaire	2019	101	Exploratory cross-sectional					2024	1
Co-relation of prakriti of an infant with skin color rgb values of facial photograph and standardization of reference standards of prakriti color representor	PRAS-IPA software	2021	100	Longitudinal observational					Observational case-control	1
A cross-sectional study on the role of stress in hyperglycemia and the effect of Mahatiktaka Kashaya (an Ayurvedic formulation) in its management	Q (Mangalasseri et al., 2019)	2019	100	Cross-sectional and open-labelled randomized clinical trial					SAQ (Tripathi et al., 2011)	3
Affiliation among infantile age, morbidity and Prakriti (Physical constitution): A longitudinal preliminary study	Q (Niraj et al., 2019)	2019	100	Longitudinal observational					2011	1
Whole genome expression and biochemical correlates of extreme constitutional types defined in Ayurveda	CSIR software	2008	96	Observational cross-sectional					Quasi-experimental study	1
EGLN1 involvement in high-altitude adaptation revealed through genetic analysis of extreme constitution types defined in Ayurveda	CSIR software	2010	96	Observational cross-sectional					2014	1
Combined genetic effects of EGLN1 and VWF modulate thrombotic outcome in hypoxia revealed by Ayurgenomics approach	CSIR software	2015	96	Observational cross-sectional					A prospective comparative study	1
Efficacy of two ayurveda drug regimens for uterine fibroids, a randomized, single blind, three-Arm, clinical trial-study protocol	CCRAS Q	2019	90	Randomized, single-blind, three-arm clinical trial					2020	1
The Basic cardiovascular responses to postural changes, exercise, and cold pressor test: Do they vary in accordance with the dual constitutional types of ayurveda?	SAQ (Tripathi et al., 2011)	2011	90	Quasi-experimental study					Observational cross-sectional	1
Constitutional study of cancer patients - its prognostic and therapeutic scope	Q (Venkataraghavan et al., 1987)	1987	85	Observational cross-sectional					CCRAS Q	2
Effect of walking (aerobic isotonic exercise) on physiological variants with special reference to Prameha (diabetes mellitus) as per Prakriti	SAQ (Tiwari and Gehlot 2012)	2012	83	Quasi-experimental study	non-randomized control				2012	1
Identification and classification of prakriti of human using facial features	CV, ML algorithm and Clinical assessment (Chickaramanna and Thippeswamy, 2024)	2024	80	Observational cross-sectional					Case-control exploratory	1
Comparison of Cardiovascular Autonomic Function Status in Normal Healthy Individuals of Various Ayurveda Prakritis	SAQ (Patil et al., 2021)	2021	79	Observational cross-sectional					2019	1
Classification of human population based on HLA gene polymorphism and the concept of Prakriti in Ayurveda	CA (Patwardhan et al., 2005)	2005	76	Observational cross-sectional					Randomized, single-blind, three-arm clinical trial	1
Development of a reliable Dosha self-assessment questionnaire	SAQ (Edwards and Streiner, 2022)	2022	76	Observational cross-sectional					Sushruta Prakriti Inventory (SPI-Q & SPI-C)	2
Data Mining Application in Classification Scheme of Human Subjects According to Ayurvedic Prakruti – Temperament	ML & Q (Farooque et al., 2016)	2016	67	Observational cross-sectional					2014	1
An Approach to Screen Genotoxic-Susceptible Diabetic Population of Various Prakriti Groups for Personalized Disease Management	Prakriti Q modified for T2DM (Banerjee et al., 2021)	2021	60	Observational cross-sectional					Observational cross-sectional	1
Response of Paschimottanasana and Kapalabhati on anthropometric parameters in obese individuals as per Prakriti	SAQ (Tripathi et al., 2011)	2014	60	A prospective comparative study					2018	1
Combination of Ayurveda and Yoga therapy reduces pain intensity and improves quality of life in patients with migraine headache	Sushruta Prakriti Inventory (SPI-Q & SPI-C)	2018	60	Prospective matched controlled trial					Prospective matched controlled trial	1
A randomized, controlled, comparative, proof-of-concept study to evaluate the efficacy and safety of Nisha-Amalaki capsules in prediabetic patients for preventing progression to diabetes	TNMC Prakriti 2004 Q	2023	58	Randomized, controlled, proof-of-concept					Q (Sivapuram et al., 2020)	1
A reliability test for the body constitution diagnosis using wrist pulse analysis based on ayurveda	CPA & Q (Rao et al., 2022)	2022	50	Experimental study					2020	1
Genetic association of infertility in vataj prakriti female patients with reproductive age group	Q (Kardam et al., 2018)	2018	50	Observational cross-sectional					Quasi-experimental study	1
Double-blind, placebo-controlled clinical evaluation of an Ayurvedic formulation (GlucoCare capsules) in non-insulin dependent diabetes mellitus	Q (Sharma and Patki 2010)	2010	50	Double-blind, placebo-controlled randomized clinical trial					SRQ (Dunlap et al., 2017)	1
Effect of mindfulness meditation protocol in subjects with various psychometric characteristics at high altitude	SAQ (Bhanushali et al., 2020)	2020	48	Single-arm exploratory					2017	1
Ayurveda Body–Mind Constitutional Types and Role of Yoga Intervention Among Type 2 Diabetes Mellitus Population of Chandigarh and Panchkula Regions	Q (Sivapuram et al., 2020)	2020	40	Quasi-experimental study	non-randomized control				Observational cross-sectional	1
Plasma metabolomics reveal the correlation of metabolic pathways and Prakritis of humans	Q (Shirolkar et al., 2018)	2018	38	Observational cross-sectional					SAQ (Patil et al., 2021)	1
Comparative analysis of the biochemical parameters among the three prakriti individuals having type 2 diabetes mellitus	Q (Banerjee et al., 2019)	2019	36	Observational cross-sectional					2021	1
Effect of yoga training on lipid metabolism in industrial workers with reference to body constitution (Prakriti)	TNMC Prakriti 2004 Q	2017	36	Quasi-experimental study	Self-as control				Observational cross-sectional	1
Effect of satapushpa churnam with tila tailam in oligomenorrhea associated with polycystic ovarian syndrome	AyuSoft software	2021	30	Single group Interventional	no control				CV, ML algorithm and Clinical assessment (Chickaramanna and Thippeswamy, 2024)	1
Wipeout period of spinal anesthesia in hemorrhoidectomy in relation to Prakriti: An observational study	CCRAS-PAS software	2017	30	Observational cross-sectional					2024	1
Reliability of ayurvedic diagnosis for knee osteoarthritis patients-a nested diagnostic study within a randomized controlled trial	Q (Kessler et al., 2018)	2018	30	Nested diagnostic reliability study within a randomized controlled trial					Observational cross-sectional	1
Development and validation of a Prototype Prakriti Analysis Tool (PPAT): Inferences from a pilot study	Prototype Prakriti Analysis Tool (PPAT)	2012	26	Observational cross-sectional					Q (Mangalasseri et al., 2019)	1
An Unsupervised Learning Model for Ayurvedic Prakriti Determination Using Smart Device Data	ML-Smart device data (Piplani and Mehra, 2024)	2024	24	Observational cross-sectional					2019	1
Interrater reliability of diagnostic methods in traditional Indian Ayurvedic medicine	SAQ-ABC	2013	20	Observational cross-sectional					Cross-sectional and open-labelled randomized clinical trial	1
Reliability of self-reported constitutional questionnaires in Ayurveda diagnosis	SRQ (Dunlap et al., 2017)	2017	19	Observational cross-sectional					CV, ML algorithm and Clinical pulse assessment (Deshmukh and Khemchandani, 2023)	1
Understanding the association between the human gut, oral and skin microbiome and the Ayurvedic concept of prakriti	Q (Chaudhari et al., 2019)	2019	18	Observational cross-sectional					2023	1
Repeatability of pulse diagnosis and body Constitution diagnosis in traditional Indian ayurveda medicine	CPA and CA of hand (Kurande et al., 2012)	2012	17	Double-blinded, controlled, observational clinical trial					Observational cross-sectional	1
Baseline cell proliferation rates and response to UV differ in lymphoblastoid cell lines derived from healthy individuals of extreme constitution types	CSIR software	2021	10	Observational cross-sectional					SAQ (Abhilash and Sudhikumar, 2021)	1
									2021	1
									Observational cross-sectional	1
									Mathew IAS rating Scale	1
									2019	1
									Observational cross-sectional	1
									CPA method (Khuntia et al., 2024)	1
									2024	1
									Observational cross-sectional	1
									ML & Q (Farooque et al., 2016)	1
									2016	1
									Observational cross-sectional	1
									CA (Patwardhan et al., 2005)	1
									2005	1
									Observational cross-sectional	1
									Ml & Q (Madaan and Goyal 2020)	1
									2020	1
									Observational cross-sectional	1
									Q (Sharma and Patki 2010)	1
									2010	1
									Double-blind, placebo-controlled randomized clinical trial	1
									ML & SAQ (Madaan and Goyal, 2020)	1
									2020	1
									Observational cross-sectional	1
									Q (Venkataraghavan et al., 1987)	1
									1987	1
									Observational cross-sectional	1
									ML algorithm and Clinical assessmnent (Bhosale et al., 2024)	1
									2024	1
									Observational cross-sectional	1
									SAQ (Edwards and Streiner, 2022)	1
									2022	1
									Observational cross-sectional	1
									ML algorithm and Clinical assessmnent (Madaan and Gayal, 2019)	1
									2019	1
									Observational cross-sectional	1
									SAQ (Tiwari and Gehlot 2012)	1
									2012	1
									Quasi-experimental study	1
									ML-Gathered Data (Khatua et al., 2023)	1
									2023	1
									Observational cross-sectional	1
									SAQ Prakruti Dosha Mind Body Quiz and Vikruti Subdosha Questionnaire	1
									2019	1
									Exploratory cross-sectional	1
									ML-Gathered Data (Tiwari et al., 2017)	1
									2017	1
									Observational cross-sectional	1
									SRQ (QDAV-R)	1
									2015	1
									Comparative study	1
									ML-Smart device data (Piplani and Mehra, 2024)	1
									2024	1
									Observational cross-sectional	1
									Q (Kessler et al., 2018)	1
									2018	1
									Nested diagnostic reliability study within a randomized controlled trial	1
									Mysore Tridosha scale (software)	1
									2011	1
									Observational cross-sectional	1
									Q (Niraj et al., 2019)	1
									2019	1
									Longitudinal observational	1
									Portable Radial Pulse [VPK] Signal Acquisition and Recording System	1
									2021	1
									Observational cross-sectional	1
									Q (Shirolkar et al., 2018)	1
									2018	1
									Observational cross-sectional	1
									Prakriti Assessment Tool (PAT)	1
									2023	1
									Observational cross-sectional	1
									Q (Tawalare et al., 2024)	1
									2024	1
									Observational cross-sectional	1
									Prakriti Q modified for T2DM (Banerjee et al., 2021)	1
									2021	1
									Observational cross-sectional	1
									RGB analysis (Prasad et al., 2020)	1
									2020	1
									Computational simulation	1
									PRAS-IPA software	1
									2021	1
									Longitudinal observational	1
									SAQ (Bhanushali et al., 2020)	1
									2020	1
									Single-arm exploratory	1
									Prototype Prakriti Analysis Tool (PPAT)	1
									2012	1
									Observational cross-sectional	1
									SAQ (Kuttikrishnan et al., 2022)	1
									2022	1
									Descriptive cross-sectional	1
									Q (Banerjee et al., 2019)	1
									2019	1
									Observational cross-sectional	1
									SAQ (Roushan et al., 2023)	1
									2023	1
									Observational cross-sectional	1
									Q (Chaudhari et al., 2019)	1
									2019	1
									Observational cross-sectional	1
									CPA and CA of hand (Kurande et al., 2012)	1
									2012	1
									Double-blinded, controlled, observational clinical trial	1
									Q (Chinnaiah et al., 2022)	1
									2022	1
									Observational cross-sectional	1
									SAQ (Umarkar et al., 2013)	1
									2013	1
									Case series	1
									Survey Q (Shrama et al., 2012)	1
									2012	1
									Observational cross-sectional	1
									SAQ-ABC	1
									2013	1
									Observational cross-sectional	1
									CPA & Q (Rao et al., 2022)	1
									2022	1
									Experimental study	1
									SRQ (Mathew et al., 2024)	1
									2024	1
									Observational case-control cross-sectional	1
									VIYETT Ayurvedic-Constitution Q	1
									2021	1
									Observational cross-sectional	1
									Survey Q (Sharma et al, 2015)	1
									2015	1
									Observational cross-sectional	1
									ACPI scale- Ayurveda Child Personality Inventory	1
									2014	1
									Observational cross-sectional	1
									Q (Kardam et al., 2018)	1
									2018	1
									Observational cross-sectional	1
									Q (Dua et al., 2023)	1
									2023	1
									Cross sectional and a prospective cohort study design	1
									TSSC SAQ- Tridosha State Scale for Children	1
									2013	1
									Observational cross-sectional	1
									Q (Gupta et al., 2018)	1
									2018	1
									Observational case-control cross-sectional	1
									Q (Jamdaade and Patil, 2023)	1
									2023	1
									Observational cross-sectional	1
									Q (Joshi et al., 2011)	1
									2011	1
									Observational cross-sectional	1
									(blank)
									(blank)
									(blank)
									Grand Total	94

## Sheet: Figure 4
Row Labels
Hybrid (Tech + Non-Tech)
CPA & Q (Rao et al., 2022)
CPA & SRQ (Mathew et al., 2024)
CV, ML & CA (Chickaramanna and Thippeswamy, 2024)
ML & CA (Bhosale et al., 2024)
ML & CA (Madaan and Gayal, 2019)
ML & Q (Farooque et al., 2016)
ML & Q (Jamdaade and Patil, 2023)
ML & Q (Madaan and Goyal 2020)
ML & SAQ (Madaan and Goyal, 2020)
Non-tech
ACPI scale- Ayurveda Child Personality Inventory
CA (Patwardhan et al., 2005)
CCRAS Q
CPA and CA of hand (Kurande et al., 2012)
CPA method (Khuntia et al., 2024)
Mathew IAS rating Scale
Prakriti Assessment Tool (PAT)
Prakriti Q modified for T2DM (Banerjee et al., 2021)
Prototype Prakriti Analysis Tool (PPAT)
Q (Banerjee et al., 2019)
Q (Chaudhari et al., 2019)
Q (Chinnaiah et al., 2022)
Q (Dua et al., 2023)
Q (Gupta et al., 2018)
Q (Joshi et al., 2011)
Q (Kardam et al., 2018)
Q (Kessler et al., 2018)
Q (Mangalasseri et al., 2019)
Q (Niraj et al., 2019)
Q (Sharma and Patki 2010)
Q (Shirolkar et al., 2018)
Q (Sivapuram et al., 2020)
Q (Tawalare et al., 2024)
Q (Venkataraghavan et al., 1987)
SAQ (Abhilash and Sudhikumar, 2021)
SAQ (Bhanushali et al., 2020)
SAQ (Edwards and Streiner, 2022)
SAQ (Kuttikrishnan et al., 2022)
SAQ (Patil et al., 2021)
SAQ (Roushan et al., 2023)
SAQ (Tiwari and Gehlot 2012)
SAQ (Tripathi and Gehlot 2019)
SAQ (Tripathi et al., 2011)
SAQ (Umarkar et al., 2013)
SAQ Prakruti Dosha Mind Body Quiz and Vikruti Subdosha Questionnaire
SAQ-ABC
SRQ (Dunlap et al., 2017)
SRQ (QDAV-R)
Survey Q (Sharma et al, 2015)
Survey Q (Shrama et al., 2012)
Sushruta Prakriti Inventory (SPI-Q & SPI-C)
TNMC Prakriti 2004 Q
TSSC SAQ- Tridosha State Scale for Children
VIYETT Ayurvedic-Constitution Q
Tech-supported
AyuSoft software
CCRAS-PAS software
CSIR software
CV, ML & CPA (Deshmukh and Khemchandani, 2023)
ML-Gathered Data (Khatua et al., 2023)
ML-Gathered Data (Tiwari et al., 2017)
ML-Smart device data (Piplani and Mehra, 2024)
Mysore Tridosha scale (Software)
Portable Radial Pulse [VPK] Signal Acquisition and Recording System
PRAS-IPA software
RGB analysis (Prasad et al., 2020)
Grand Total
	Category	Count of Unique Tools
	Tech-supported Tools	11
	Non-tech Tools	44
	Hybrid (Tech + non-Tech)	9

## Sheet: Figure 5- Year wise heat map
Tool name	Year of Development	Step 1: Identification of domain and item generation	Step 2: Content Validity	Step 3: Pre-testing of questions	Step 4: Sampling and Survey administration	Step 5: Item reduction	Step 6: Extraction of factors	Step 7: Tests of dimensionality	Step 8: Tests of reliability	Step 9: Tests of validity	Framework Score
Mysore Tridosha scale (Software)	2011	✓	✓	x	x	x	x	x	✓	x	3
Prototype Prakriti Analysis Tool (PPAT)	2012	x	✓	x	x	x	x	x	x	x	1
TSSC SAQ- Tridosha State Scale for Children	2013	✓	✓	✓	✓	x	x	x	✓	✓	6
SAQ-ABC	2013	x	x	x	x	x	x	x	✓	x	1
ACPI scale- Ayurveda Child Personality Inventory	2014	✓	✓	✓	✓	✓	x	x	✓	✓	7
Sushruta Prakriti Inventory (SPI-Q & SPI-C)	2014	x	x	x	x	x	x	x	✓	✓	2
SRQ (QDAV-R)	2015	x	x	x	x	✓	x	x	x	✓	2
Q (Farooque et al., 2016)	2016	x	x	x	x	x	x	x	x	✓	1
SRQ (Dunlap et al., 2017)	2017	x	x	x	x	x	x	x	✓	x	1
Mathew IAS rating Scale	2019	x	x	x	x	x	x	x	✓	✓	2
SAQ Prakruti Dosha Mind Body Quiz and Vikruti Subdosha Questionnaire	2019	x	x	x	x	x	✓	x	x	✓	2
SAQ (Tripathi and Gehlot 2019)	2019	x	x	x	x	x	x	x	✓	x	1
Q (Madaan and Goyal 2020)	2020	x	x	✓	x	x	x	x	✓	x	2
SAQ (Abhilash and Sudhikumar, 2021)	2021	x	✓	x	✓	x	x	x	✓	x	3
AyuSoft software	2021	x	x	x	x	x	x	x	✓	x	1
Clinical pulse assessment and Q (Rao et al., 2022)	2022	x	x	x	x	x	x	x	✓	x	1
SAQ (Edwards and Streiner, 2022)	2022	x	x	x	x	x	x	x	✓	x	1
CCRAS-PAS software	2023	✓	✓	✓	✓	x	x	✓	✓	✓	7
SAQ (Roushan et al., 2023)	2023	x	✓	✓	x	✓	x	x	✓	x	4
Prakriti Assessment Tool (PAT)	2023	✓	✓	x	x	x	x	x	x	x	2
					7
					7
					6
					4
					3
					3
					2
					2
					2
					2
					2
					2
					1
					1
					1
					1
					1
					1
					1
					1

## Sheet: Figure 5
Tool name	Year of Development	Step 1: Identification of domain and item generation	Step 2: Content Validity	Step 3: Pre-testing of questions	Step 4: Sampling and Survey administration	Step 5: Item reduction	Step 6: Extraction of factors	Step 7: Tests of dimensionality	Step 8: Tests of reliability	Step 9: Tests of validity	Framework Score
CCRAS-PAS software	2023	✓	✓	✓	✓	x	x	✓	✓	✓	7
ACPI scale- Ayurveda Child Personality Inventory	2014	✓	✓	✓	✓	✓	x	x	✓	✓	7
TSSC SAQ- Tridosha State Scale for Children	2013	✓	✓	✓	✓	x	x	x	✓	✓	6
SAQ (Roushan et al., 2023)	2023	x	✓	✓	x	✓	x	x	✓	x	4
SAQ (Abhilash and Sudhikumar, 2021)	2021	x	✓	x	✓	x	x	x	✓	x	3
Mysore Tridosha scale (Software)	2011	✓	✓	x	x	x	x	x	✓	x	3
Mathew IAS rating Scale	2019	x	x	x	x	x	x	x	✓	✓	2
Prakriti Assessment Tool (PAT)	2023	✓	✓	x	x	x	x	x	x	x	2
Q (Madaan and Goyal 2020)	2020	x	x	✓	x	x	x	x	✓	x	2
SAQ Prakruti Dosha Mind Body Quiz and Vikruti Subdosha Questionnaire	2019	x	x	x	x	x	✓	x	x	✓	2
SRQ (QDAV-R)	2015	x	x	x	x	✓	x	x	x	✓	2
Sushruta Prakriti Inventory (SPI-Q & SPI-C)	2014	x	x	x	x	x	x	x	✓	✓	2
Q (Farooque et al., 2016)	2016	x	x	x	x	x	x	x	x	✓	1
AyuSoft software	2021	x	x	x	x	x	x	x	✓	x	1
Clinical pulse assessment and Q (Rao et al., 2022)	2022	x	x	x	x	x	x	x	✓	x	1
Prototype Prakriti Analysis Tool (PPAT)	2012	x	✓	x	x	x	x	x	x	x	1
SAQ (Edwards and Streiner, 2022)	2022	x	x	x	x	x	x	x	✓	x	1
SAQ (Tripathi and Gehlot 2019)	2019	x	x	x	x	x	x	x	✓	x	1
SAQ-ABC	2013	x	x	x	x	x	x	x	✓	x	1
SRQ (Dunlap et al., 2017)	2017	x	x	x	x	x	x	x	✓	x	1

## Sheet: 20 PATs - Tech integration
Tool name	Framework score	Method combinations	Tech-supported or not
ML & Q (Madaan and Goyal 2020)	2	ML Q	Hybrid (Tech + non-Tech)
ML & Q (Farooque et al., 2016)	1	ML Q
CPA & Q (Rao et al., 2022)	1	CPA Q
ACPI scale- Ayurveda Child Personality Inventory	7	Q	Non-tech
TSSC SAQ- Tridosha State Scale for Children	6	Q
SAQ (Roushan et al., 2023)	4	Q
SAQ (Abhilash and Sudhikumar, 2021)	3	Q
Mathew IAS rating Scale	2	Q
Prakriti Assessment Tool (PAT)	2	Q
SAQ Prakruti Dosha Mind Body Quiz and Vikruti Subdosha Questionnaire	2	Q
SRQ (QDAV-R)	2	Q
Sushruta Prakriti Inventory (SPI-Q & SPI-C)	2	Q
Prototype Prakriti Analysis Tool (PPAT)	1	Q
SAQ (Edwards and Streiner, 2022)	1	Q
SAQ (Tripathi and Gehlot 2019)	1	Q
SAQ-ABC	1	Q
SRQ (Dunlap et al., 2017)	1	Q
CCRAS-PAS software	7	S	Tech-supported
Mysore Tridosha scale (Software)	3	S
AyuSoft software	1	S

## Sheet: All PATs- Tech integration
Tool name	Framework score	Combinations	Method Combinations	Tech-supported or not
ML & Q (Madaan and Goyal 2020)	2	ML + Q	ML Q	Hybrid (Tech + Non-Tech)
CPA & Q (Rao et al., 2022)	1	Clinical pulse assessment (sensors) + Q	CPA Q	Hybrid (Tech + Non-Tech)
ML & Q (Farooque et al., 2016)	1	ML + Q	ML Q	Hybrid (Tech + Non-Tech)
CPA & SRQ (Mathew et al., 2024)	0	Clinical pulse assessment (sensors) + Q	CPA Q	Hybrid (Tech + Non-Tech)
CV, ML & CA (Chickaramanna and Thippeswamy, 2024)	0	CV + ML + Clinical assessment	CV ML CA	Hybrid (Tech + Non-Tech)
ML & CA (Bhosale et al., 2024)	0	ML + Clinical assessment	ML CA	Hybrid (Tech + Non-Tech)
ML & CA (Madaan and Gayal, 2019)	0	ML + Clinical assessment	ML CA	Hybrid (Tech + Non-Tech)
ML & Q (Jamdaade and Patil, 2023)	0	ML + Q	ML Q	Hybrid (Tech + Non-Tech)
ML & SAQ (Madaan and Goyal, 2020)	0	ML + Q	ML Q	Hybrid (Tech + Non-Tech)
ACPI scale- Ayurveda Child Personality Inventory	7	Q	Q	Non-tech
TSSC SAQ- Tridosha State Scale for Children	6	Q	Q	Non-tech
SAQ (Roushan et al., 2023)	4	Q	Q	Non-tech
SAQ (Abhilash and Sudhikumar, 2021)	3	Q	Q	Non-tech
Mathew IAS rating Scale	2	Q	Q	Non-tech
Prakriti Assessment Tool (PAT)	2	Q	Q	Non-tech
SAQ Prakruti Dosha Mind Body Quiz and Vikruti Subdosha Questionnaire	2	Q	Q	Non-tech
SRQ (QDAV-R)	2	Q	Q	Non-tech
Sushruta Prakriti Inventory (SPI-Q & SPI-C)	2	Q	Q	Non-tech
Prototype Prakriti Analysis Tool (PPAT)	1	Q	Q	Non-tech
SAQ (Edwards and Streiner, 2022)	1	Q	Q	Non-tech
SAQ (Tripathi and Gehlot 2019)	1	Q	Q	Non-tech
SAQ-ABC	1	Q	Q	Non-tech
SRQ (Dunlap et al., 2017)	1	Q	Q	Non-tech
CA (Patwardhan et al., 2005)	0	Clinical assessment	CA	Non-tech
CCRAS Q	0	Q	Q	Non-tech
CPA and CA of hand (Kurande et al., 2012)	0	Clinical assessment and Clinical pulse assessment (manual)	CA CPA	Non-tech
CPA method (Khuntia et al., 2024)	0	Clinical assessment	CA	Non-tech
Prakriti Q modified for T2DM (Banerjee et al., 2021)	0	Q	Q	Non-tech
Q (Banerjee et al., 2019)	0	Q	Q	Non-tech
Q (Chaudhari et al., 2019)	0	Q	Q	Non-tech
Q (Chinnaiah et al., 2022)	0	Q	Q	Non-tech
Q (Dua et al., 2023)	0	Q	Q	Non-tech
Q (Gupta et al., 2018)	0	Q	Q	Non-tech
Q (Joshi et al., 2011)	0	Q	Q	Non-tech
Q (Kardam et al., 2018)	0	Q	Q	Non-tech
Q (Kessler et al., 2018)	0	Q	Q	Non-tech
Q (Mangalasseri et al., 2019)	0	Q	Q	Non-tech
Q (Niraj et al., 2019)	0	Q	Q	Non-tech
Q (Sharma and Patki 2010)	0	Q	Q	Non-tech
Q (Shirolkar et al., 2018)	0	Q	Q	Non-tech
Q (Sivapuram et al., 2020)	0	Q	Q	Non-tech
Q (Tawalare et al., 2024)	0	Q	Q	Non-tech
Q (Venkataraghavan et al., 1987)	0	Q	Q	Non-tech
SAQ (Bhanushali et al., 2020)	0	Q	Q	Non-tech
SAQ (Kuttikrishnan et al., 2022)	0	Q	Q	Non-tech
SAQ (Patil et al., 2021)	0	Q	Q	Non-tech
SAQ (Tiwari and Gehlot 2012)	0	Q	Q	Non-tech
SAQ (Tripathi et al., 2011)	0	Q	Q	Non-tech
SAQ (Umarkar et al., 2013)	0	Q	Q	Non-tech
Survey Q (Sharma et al, 2015)	0	Q	Q	Non-tech
Survey Q (Shrama et al., 2012)	0	Q	Q	Non-tech
TNMC Prakriti 2004 Q	0	Q	Q	Non-tech
VIYETT Ayurvedic-Constitution Q	0	Q	Q	Non-tech
CCRAS-PAS software	7	Software application	S	Tech-supported
Mysore Tridosha scale (Software)	3	Software application	S	Tech-supported
AyuSoft software	1	Software application	S	Tech-supported
CSIR software	0	Software application	S	Tech-supported
CV, ML & CPA (Deshmukh and Khemchandani, 2023)	0	CV + ML + Clinical pulse assessment (Peripheral plethysmograph)	CV ML CPA	Tech-supported
ML-Gathered Data (Khatua et al., 2023)	0	ML (Gathered Data)	ML	Tech-supported
ML-Gathered Data (Tiwari et al., 2017)	0	ML (Gathered Data)	ML	Tech-supported
ML-Smart device data (Piplani and Mehra, 2024)	0	ML (Smart device data)	ML	Tech-supported
Portable Radial Pulse [VPK] Signal Acquisition and Recording System	0	ML + Clinical pulse assessment (Analog Front-End)	ML CPA	Tech-supported
PRAS-IPA software	0	RGB analysis (MATLAB) + Software application	S RGB	Tech-supported
RGB analysis (Prasad et al., 2020)	0	RGB analysis (MATLAB)	RGB	Tech-supported

## Sheet: Categories and Combinations (2)
Author(s)	Title	Study name					Tool name	Combinations	Method Combinations	Tech-supported	Non-tech	Hybrid (Tech + Non-Tech)	Year	Clinical assessment	Clinical pulse assessment	Questionnaire	Software application	RGB analysis	ML algorithm	Computer Vision	Combination count		No. of Physicians involved in the study
Venkataraghavan S, Sunderesan TP, Rajagopalan V, Srinivasn K.	Constitutional study of cancer patients - its prognostic and therapeutic scope	Venkataraghavan et al., 1987	Venkataraghavan	et	al.,	1987	Q (Venkataraghavan et al., 1987)	Q	Q	0	1	0	1987			1					1		Single
PATWARDHAN BHUSHAN, JOSHI KALPANA, and CHOPRA ARVIND	Classification of human population based on HLA gene polymorphism and the concept of Prakriti in Ayurveda	Patwardhan et al., 2005	Patwardhan	et	al.,	2005	CA (Patwardhan et al., 2005)	Clinical assessment	CA	0	1	0	2005	1							1		Two		Combination of methods	Count of Studies
Bhavana Prasher, Sapna Negi, Shilpi Aggarwal, Amit K Mandal, Tav P Sethi, Shailaja R Deshmukh, Sudha G Purohit, Shantanu Sengupta, Sangeeta Khanna, Farhan Mohammad, Gaurav Garg, Samir K Brahmachari, Indian Genome Variation Consortium and Mitali Mukerji	Whole genome expression and biochemical correlates of extreme constitutional types defined in Ayurveda	Prasher et al., 2008	Prasher	et	al.,	2008	CSIR software	Software application	S	1	0	0	2008				1				1		Multiple		Q	51
Aggarwal S.; Negi S.; Jha P.; Singh P.K.; Stobdan T.; Pasha M.A.Q.; Ghosh S.; Agrawal A.; Indian Genome Variation Consortium; Mukerji M.	EGLN1 involvement in high-altitude adaptation revealed through genetic analysis of extreme constitution types defined in Ayurveda	Aggarwal et al., 2008	Aggarwal	et	al.,	2008	CSIR software	Software application	S	1	0	0	2010				1				1		Single		S	24
Sharma R.K.; Patki P.S.	Double-blind, placebo-controlled clinical evaluation of an Ayurvedic formulation (GlucoCare capsules) in non-insulin dependent diabetes mellitus	Sharma and Patki, 2010	Sharma	and	Patki,	2010	Q (Sharma and Patki 2010)	Q	Q	0	1	0	2010			1					1		Multiple		ML Q	4
Shilpa S, Murthy CG.	Development and standardization of Mysore Tridosha scale	Shilpa and Murthy, 2011	Shilpa	and	Murthy,	2011	Mysore Tridosha scale software	Software application	S	1	0	0	2011				1				1		0		ML	3
Joshi K.; Ghodke Y.; Patwardhan B.	Traditional medicine to modern pharmacogenomics: Ayurveda Prakriti type and CYP2C19 gene polymorphism associated with the metabolic variability	Joshi et al., 2011	Joshi	et	al.,	2011	Q (Joshi et al., 2011)	Q	Q	0	1	0	2011			1					1		Multiple		CPA Q	2
Patwardhan K.; Tripathi P.K.; Singh G.	The Basic cardiovascular responses to postural changes, exercise, and cold pressor test: Do they vary in accordance with the dual constitutional types of ayurveda?	Patwardhan et al., 2011	Patwardhan	et	al.,	2011	SAQ (Tripathi et al., 2011)	Q	Q	0	1	0	2011			1					1		0		CA	2
Mahalle Namita P.; Kulkarni Mohan V.; Pendse Narendra M.; Naik Sadanand S.	Association of constitutional type of Ayurveda with cardiovascular risk factors, inflammatory markers and insulin resistance	Mahalle et al., 2012	Mahalle	et	al.,	2012	AyuSoft software	Software application	S	1	0	0	2012				1				1		0		ML CA	2
Juyal R.C.; Negi S.; Wakhode P.; Bhat S.; Bhat B.; Thelma B.K.	Potential of Ayurgenomics Approach in Complex Trait Research: Leads from a Pilot Study on Rheumatoid Arthritis	Juyal et al., 2012	Juyal	et	al.,	2012	CCRAS Q	Q	Q	0	1	0	2012			1					1		Multiple		ML CPA	1
Vrinda Kurande, Rasmus Waagepetersen, Egon Toft, Ramjee Prasad, Lokesh Raturi	Repeatability of pulse diagnosis and body Constitution diagnosis in traditional Indian ayurveda medicine	Kurande et al., 2012	Kurande	et	al.,	2012	CPA and CA of hand (Kurande et al., 2012)	Clinical assessment and Clinical pulse assessment (manual)	CA CPA	0	1	0	2012	1	1						2		Single		S RGB	1
Rastogi S.	Development and validation of a Prototype Prakriti Analysis Tool (PPAT): Inferences from a pilot study	Rastogi, 2012	Rastogi,	2012			Prototype Prakriti Analysis Tool (PPAT)	Q	Q	0	1	0	2012			1					1		Not reported		CA CPA	1
Tiwari, S Tiwari S Gehlot SSingh G	Effect of walking (aerobic isotonic exercise) on physiological variants with special reference to Prameha (diabetes mellitus) as per Prakriti	Tiwari and Gehlot, 2012	Tiwari	and	Gehlot,	2012	SAQ (Tiwari and Gehlot 2012)	Q	Q	0	1	0	2012			1					1		Multiple		CV ML CPA	1
Sharma R.; Gokarn R.; Amin H.; Galib; Prajapati P.K.	Prevalence of diabetes mellitus in Saurashtra region of Gujarat: A survey	Shrama et al., 2012	Shrama	et	al.,	2012	Survey Q (Shrama et al., 2012)	Q	Q	0	1	0	2012			1					1				RGB	1
Bhalerao S.; Deshpande T.; Thatte U.	Prakriti (Ayurvedic concept of constitution) and variations in platelet aggregation	Bhalerao et al., 2012	Bhalerao	et	al.,	2012	TNMC Prakriti 2004 Q	Q	Q	0	1	0	2012			1					1		Single		CV ML CA	1
Umarkar Suwarna V.; Vyas Deepak M.; Sathe Kalpana D.; Kulkarni Sheela B.	Case series study of different predominant deha prakriti with special reference to fitzpatric skin type classification	Umarkar et al., 2013	Umarkar	et	al.,	2013	SAQ (Umarkar et al., 2013)	Q	Q	0	1	0	2013			1					1		0		Grand Total	94
Kurande V.; Bilgrau A.E.; Waagepetersen R.; Toft E.; Prasad R.	Interrater reliability of diagnostic methods in traditional Indian Ayurvedic medicine	Kurande et al., 2013	Kurande	et	al.,	2013	SAQ-ABC	Q	Q	0	1	0	2013			1					1		Multiple
Suchitra SP, Nagendra HR.	A self-rating scale to measure tridoṣas in children	Suchitra and Nagendra, 2013	Suchitra	and	Nagendra,	2013	TSSC SAQ- Tridosha State Scale for Children	Q	Q	0	1	0	2013			1					1		0
Suchitra S.P.; Jagan A.; Nagendra H.R.	Development and initial standardization of Ayurveda child personality inventory	Suchitra and Nagendra, 2014	Suchitra	and	Nagendra,	2014	ACPI scale- Ayurveda Child Personality Inventory	Q	Q	0	1	0	2014			1					1		Multiple
Rotti H.; Raval R.; Anchan S.; Bellampalli R.; Bhale S.; Bharadwaj R.; Bhat B.; Dedge A.; Dhumal V.; Gangadharan G.; Girijakumari T.; Gopinath P.; Govindaraj P.; Halder S.; Joshi K.; Kabekkodu S.; Kamath A.; Kondaiah P.; Kukreja H.; Kumar K.L.; Nair S.; Nair S.N.; Nayak J.; Prasanna B.; Rashmishree M.; Sharanprasad K.; Thangaraj K.; Patwardhan B.; Satyamoorthy K.; Valiathan M.V.	Determinants of prakriti, the human constitution types of Indian traditional medicine and its correlation with contemporary science	Rotti, Raval, et al., 2014	#VALUE!			2014	AyuSoft software	Software application	S	1	0	0	2014				1				1		Multiple
Rotti H, Guruprasad KP, Nayak J, Kabekkodu SP, Kukreja H, Mallya S, Nayak J, Bhradwaj RC, Gangadharan GG, Prasanna BV, Raval R, Kamath A, Gopinath PM, Kondaiah P, Satyamoorthy K.	Immunophenotyping of normal individuals classified on the basis of human dosha prakriti	Rotti, Guruprasad et al., 2014	#VALUE!			2014	AyuSoft software	Software application	S	1	0	0	2014				1				1
Shukla R.; Gehlot S.	Response of Paschimottanasana and Kapalabhati on anthropometric parameters in obese individuals as per Prakriti	Shukla and Gehlot, 2014	Shukla	and	Gehlot,	2014	SAQ (Tripathi et al., 2011)	Q	Q	0	1	0	2014			1					1		Single
Ramakrishna B R1 Kishore K R2 Vaidya V3 Nagaratna R4 Nagendra H R5	STANDARDIZATION OF SUSHRUTHA PRAKRITI INVENTORY- SPI AN AYURVEDA BASED PERSONALITY ASSESSMENT TOOL WITH SCIENTIFIC METHODS	Ramakrishna et al., 2014	Ramakrishna	et	al.,	2014	Sushruta Prakriti Inventory (SPI-Q & SPI-C)	Q	Q	0	1	0	2014			1					1		0
Rotti H.; Mallya S.; Kabekkodu S.; Chakrabarty S.; Bhale S.; Bharadwaj R.; Bhat B.K.; Dedge A.P.; Dhumal V.; Gangadharan G.G.; Gopinath P.M.; Govindaraj P.; Joshi K.S.; Kondaiah P.; Nair S.; Nair; Nayak J.; Prasanna B.V.; Shintre P.; Sule M.; Thangaraj K.; Patwardhan B.; Valiathan M.; Satyamoorthy K.	DNA methylation analysis of phenotype specific stratified Indian population	Rotti et al., 2015	Rotti	et	al.,	2015	AyuSoft software	Software application	S	1	0	0	2015				1				1		0
Govindaraj P.; Nizamuddin S.; Sharath A.; Jyothi V.; Rotti H.; Raval R.; Nayak J.; Bhat B.K.; Prasanna B.V.; Shintre P.; Sule M.; Joshi K.S.; Dedge A.P.; Bharadwaj R.; Gangadharan G.G.; Nair S.; Gopinath P.M.; Patwardhan B.; Kondaiah P.; Satyamoorthy K.; Valiathan M.V.S.; Thangaraj K.	Genome-wide analysis correlates Ayurveda Prakriti	Govindaraj et al., 2015	Govindaraj	et	al.,	2015	AyuSoft software	Software application	S	1	0	0	2015				1				1		0
Aggarwal S.; Gheware A.; Agrawal A.; Ghosh S.; Prasher B.; Mukerji M.; Indian Genome Variation Consortium	Combined genetic effects of EGLN1 and VWF modulate thrombotic outcome in hypoxia revealed by Ayurgenomics approach	Aggarwal et al., 2015	Aggarwal	et	al.,	2015	CSIR software	Software application	S	1	0	0	2015				1				1		Multiple
Delle Fave A.; Negri L.; Ram Manohar P.; Morandi A.; Bassi M.	The Ayurveda concept of Prakŗti and the Western construct of personality: A comparative pilot study	Delle et al., 2015	Delle	et	al.,	2015	SRQ (QDAV-R)	Q	Q	0	1	0	2015			1					1		Multiple
Sharma R, Prajapati PK.	Rising risk of type 2 diabetes among inhabitants of Jamnagar, Gujarat: A cross-sectional survey	Sharma and Prajapati, 2015	Sharma	and	Prajapati,	2015	Survey Q (Sharma et al, 2015)	Q	Q	0	1	0	2015			1					1		Single
Murtaza M. Junaid Farooque1, Mohammed Aref1, Mohammed Imran Khan2 and Shareque Mohammed2	Data Mining Application in Classification Scheme of Human Subjects According to Ayurvedic Prakruti – Temperament	Farooque et al., 2016	Farooque	et	al.,	2016	ML & Q (Farooque et al., 2016)	ML + Q	ML Q	0	0	1	2016			1			1		2		Single
Thaker S.J.; Gandhe P.P.; Godbole C.J.; Bendkhale S.R.; Mali N.B.; Thatte U.M.; Gogtay N.J.	A prospective study to assess the association between genotype, phenotype and Prakriti in individuals on phenytoin monotherapy	Thaker et al., 2017	Thaker	et	al.,	2017	AyuSoft software	Software application	S	1	0	0	2017				1				1		Not mentioned
Singh R, Ota S, Bharati, Srikanth N, Dhiman KS, Sharma L.	Development of Standardized Prakriti Assessment Tool: An Overview of Ongoing CCRAS Initiatives	Singh et al., 2017	Singh	et	al.,	2017	CCRAS-PAS software	Software application	S	1	0	0	2017				1				1		0
Shindhe PS, Pandey SK, Killedar R.	Wipeout period of spinal anesthesia in hemorrhoidectomy in relation to Prakriti: An observational study	Shinde et al., 2017	Shinde	et	al.,	2017	CCRAS-PAS software	Software application	S	1	0	0	2017				1				1		Multiple
Tiwari P.; Kutum R.; Sethi T.; Shrivastava A.; Girase B.; Aggarwal S.; Patil R.; Agarwal D.; Gautam P.; Agrawal A.; Dash D.; Ghosh S.; Juvekar S.; Mukerji M.; Prasher B.	Recapitulation of Ayurveda constitution types by machine learning of phenotypic traits	Tiwari et al., 2017	Tiwari	et	al.,	2017	ML-Gathered Data (Tiwari et al., 2017)	ML (Gathered Data)	ML	1	0	0	2017						1		1		Single
Dunlap C.; Hanes D.; Elder C.; Nygaard C.; Zwickey H.	Reliability of self-reported constitutional questionnaires in Ayurveda diagnosis	Dunlap et al., 2017	Dunlap	et	al.,	2017	SRQ (Dunlap et al., 2017)	Q	Q	0	1	0	2017			1					1		Single
Doddoli S.; Shete S.; Kulkarni D.; Bhogal R.	Effect of yoga training on lipid metabolism in industrial workers with reference to body constitution (Prakriti)	Doddoli et al., 2017	Doddoli	et	al.,	2017	TNMC Prakriti 2004 Q	Q	Q	0	1	0	2017			1					1
Sharma S.; Balsavar A.; Beniwal R.; Bhatia T.; Deshpande S.	A pilot study of correlation between intelligence quotient, Social quotient, and Ayurveda parameters in children	Sharma, Balsavar et al., 2018	#VALUE!			2018	CCRAS-PAS software	Software application	S	1	0	0	2018				1				1		Not mentioned
Chauhan N.S.; Pandey R.; Mondal A.K.; Gupta S.; Verma M.K.; Jain S.; Ahmed V.; Patil R.; Agarwal D.; Girase B.; Shrivastava A.; Mobeen F.; Sharma V.; Srivastava T.P.; Juvekar S.K.; Prasher B.; Mukerji M.; Dash D.	Western Indian rural gut microbial diversity in extreme Prakriti endo-phenotypes reveals signature microbes	Chauhan et al., 2018	Chauhan	et	al.,	2018	CSIR software	Software application	S	1	0	0	2018				1				1		Single
Gupta A, Ali A, Tewari P, Agrawal NK, Patel R, Byadgi PS.	Association of Kaphaja and Kapha-Pittaja Prakriti and methylenetetrahydrofolate reductase C677T allele with type 2 diabetes	Gupta et al., 2018	Gupta	et	al.,	2018	Q (Gupta et al., 2018)	Q	Q	0	1	0	2018			1					1		Multiple
Lakshmi Kardam, Sangeeta Rai, K. N. Singh, Royana Singh	Genetic association of infertility in vataj prakriti female patients with reproductive age group	Kardam et al., 2018	Kardam	et	al.,	2018	Q (Kardam et al., 2018)	Q	Q	0	1	0	2018			1					1		Single
Kessler, CS; Michalsen, A; Witt, CM; Morandi, A; Kumar, A; Dhiman, KS; Gupta, S; Icke, K; Buhner, C; Stapelfeldt, E; Wischnewsky, MB; Kronpass, L; Murthy, V	Reliability of ayurvedic diagnosis for knee osteoarthritis patients-a nested diagnostic study within a randomized controlled trial	Kessler et al., 2018	Kessler	et	al.,	2018	Q (Kessler et al., 2018)	Q	Q	0	1	0	2018			1					1		Multiple
Shirolkar A.; Chakraborty S.; Mandal T.; Dabur R.	Plasma metabolomics reveal the correlation of metabolic pathways and Prakritis of humans	Shirolkar et al., 2018	Shirolkar	et	al.,	2018	Q (Shirolkar et al., 2018)	Q	Q	0	1	0	2018			1					1		Single
Sharma V.M.; Manjunath N.K.; Nagendra H.R.; Ertsey C.	Combination of Ayurveda and Yoga therapy reduces pain intensity and improves quality of life in patients with migraine headache	Sharma, Manjunath et al., 2018	#VALUE!			2018	Sushruta Prakriti Inventory (SPI-Q & SPI-C)	Q	Q	0	1	0	2018			1					1		Not mentioned
Karunagoda, K; Perera, PK; Senanayake, H	Efficacy of two ayurveda drug regimens for uterine fibroids, a randomized, single blind, three-Arm, clinical trial-study protocol	Karunagoda et al., 2019	Karunagoda	et	al.,	2019	CCRAS Q	Q	Q	0	1	0	2019			1					1		Multiple
Mobeen F, Sharma V, Prakash T.	Functional signature analysis of extreme Prakriti endophenotypes in gut microbiome of western Indian rural population	Mobeen et al., 2019	Mobeen	et	al.,	2019	CSIR software	Software application	S	1	0	0	2019				1				1		Not mentioned
Jain T.; Sharma R.; Singh A.; Mehta K.	Evaluation of levels of gunas in Indian athletes using prakriti concept	Jain et al., 2019	Jain	et	al.,	2019	Mathew IAS rating Scale	Q	Q	0	1	0	2019			1					1		0
Vishu Madaan and Anjali Gayal	An Adaptive Neuro Fuzzy Inference System for Predicting Ayurvedic Dosha	Madaan and Gayal, 2019	Madaan	and	Gayal,	2019	ML & CA (Madaan and Gayal, 2019)	ML + Clinical assessment	ML CA	0	0	1	2019	1					1		2		0
Banerjee S.; Chattopadhyay K.; Biswas T.K.; Chattopadhyay B.	Comparative analysis of the biochemical parameters among the three prakriti individuals having type 2 diabetes mellitus	Banerjee et al., 2019	Banerjee	et	al.,	2019	Q (Banerjee et al., 2019)	Q	Q	0	1	0	2019			1					1
Chaudhari D.; Dhotre D.; Agarwal D.; Gondhali A.; Nagarkar A.; Lad V.; Patil U.; Juvekar S.; Sinkar V.; Shouche Y.	Understanding the association between the human gut, oral and skin microbiome and the Ayurvedic concept of prakriti	Chaudhari et al., 2019	Chaudhari	et	al.,	2019	Q (Chaudhari et al., 2019)	Q	Q	0	1	0	2019			1					1
Mangalasseri P, Roy S, Surendran E, Jayadevan CV, Kumar AKM, Chandran S.	A cross-sectional study on the role of stress in hyperglycemia and the effect of Mahatiktaka Kashaya (an Ayurvedic formulation) in its management	Mangalasseri et al., 2019	Mangalasseri	et	al.,	2019	Q (Mangalasseri et al., 2019)	Q	Q	0	1	0	2019			1					1		Single
Niraj S.; Sangeeta G.; Singh B.M.	Affiliation among infantile age, morbidity and Prakriti (Physical constitution): A longitudinal preliminary study	Niraj et al., 2019	Niraj	et	al.,	2019	Q (Niraj et al., 2019)	Q	Q	0	1	0	2019			1					1		Single
Tripathi P.K.; Gehlot S.	Development, validation and confirmation of an archetype tool to evaluate prakriti	Tripathi and Gehlot, 2019	Tripathi	and	Gehlot,	2019	SAQ (Tripathi and Gehlot 2019)	Q	Q	0	1	0	2019			1					1		Not reported
Mills P.J.; Peterson C.T.; Wilson K.L.; Pung M.A.; Patel S.; Weiss L.; Kshirsagar S.G.; Tanzi R.E.; Chopra D.	Relationships among classifications of ayurvedic medicine diagnostics for imbalances and western measures of psychological states: An exploratory study	Mills et al., 2019	Mills	et	al.,	2019	SAQ Prakruti Dosha Mind Body Quiz and Vikruti Subdosha Questionnaire	Q	Q	0	1	0	2019			1					1		Not mentioned
Fauzul Mobeen, Vikas Sharma, Tulika Prakash	Comparative gut microbiome analysis of the Prakriti and Sasang systems reveals functional level similarities in constitutionally similar classes	Mobeen et al., 2020	Mobeen	et	al.,	2020	CSIR software	Software application	S	1	0	0	2020				1				1		0
Madaan V.; Goyal A.	Predicting Ayurveda-Based Constituent Balancing in Human Body Using Machine Learning Methods	Madaan and Goyal 2020 (a)	#VALUE!				ML & Q (Madaan and Goyal 2020)	ML + Q	ML Q	0	0	1	2020			1			1		2		0
Sivapuram M.S.; Srivastava V.; Kaur N.; Anand A.; Nagarathna R.; Patil S.; Biman S.; Chander I.; Jyoti S.; Nagendra H.R.	Ayurveda Body–Mind Constitutional Types and Role of Yoga Intervention Among Type 2 Diabetes Mellitus Population of Chandigarh and Panchkula Regions	Sivapuram et al., 2020	Sivapuram	et	al.,	2020	Q (Sivapuram et al., 2020)	Q	Q	0	1	0	2020			1					1		Multiple
Prasad S.; Prasad R.; Prasad V.; Prasad R.S.	Identification of ‘Manas’ (States of mind): Simulation studies in biophotonics	Prasad et al., 2020	Prasad	et	al.,	2020	RGB analysis (Prasad et al., 2020)	RGB analysis (MATLAB)	RGB	1	0	0	2020					1			1		0
Bhanushali D.; Tyagi R.; Limaye N.; Anand A.	Effect of mindfulness meditation protocol in subjects with various psychometric characteristics at high altitude	Bhanushali et al., 2020	Bhanushali	et	al.,	2020	SAQ (Bhanushali et al., 2020)	Q	Q	0	1	0	2020			1					1		Single
Vishu Madaan* and Anjali Goyal	Analysis and synthesis of a human prakriti identification system based on soft computing techniques	Madaan and Goyal 2020 (b)	#VALUE!				ML & SAQ (Madaan and Goyal, 2020)	ML + Q	ML Q	0	0	1	2020			1			1		2		Multiple
Giri D.; Wairagade S.; Desai P.; Agrawal A.; Jha R.K.	Relation between Prakriti and stress handling capacity: An observational study	Giri et al., 2020	Giri	et	al.,	2020	SAQ (Tripathi et al., 2011)	Q	Q	0	1	0	2020			1					1		Not mentioned
Bhargav H.; Jasti N.; More P.; Kumar V.; Chikkanna U.; Kishore Kumar R.; Varambally S.	Correlation of prakriti diagnosis using AyuSoft prakriti diagnostic tool with clinician rating in patients with psychiatric disorders	Bhargav et al., 2021	Bhargav	et	al.,	2021	AyuSoft software	Software application	S	1	0	0	2021				1				1		Multiple
Jacob J.; Vijayakumar N.; Olickal J.J.	Effect of satapushpa churnam with tila tailam in oligomenorrhea associated with polycystic ovarian syndrome	Jacob et al., 2021	Jacob	et	al.,	2021	AyuSoft software	Software application	S	1	0	0	2021				1				1		Not mentioned
Rajan S.; Munjal Y.; Shamkuwar M.; Nimabalkar K.; Sharma A.; Jindal N.; Idris M.; Manchanda R.K.; Kumar Tanwar A.; Arazzum S.; Verma J.; Parmar N.; Garg N.; Yadav M.; Kumar M.; Sharma I.	Prakriti Analysis of COVID 19 Patients: An Observational Study	Rajan et al., 2021	Rajan	et	al.,	2021	CCRAS-PAS software	Software application	S	1	0	0	2021				1				1		Single
Sumita Chakraborty, Sunanda Singhmar, Dayanidhi Singh, Mahua Maulik, Rutuja Patil, Satyam Kumar Agrawal, Anushree Mishra, Madeeha Ghazi, Archana Vats, Vivek T Natarajan, Sanjay Juvekar, Bhavana Prasher & Mitali Mukerji	Baseline cell proliferation rates and response to UV differ in lymphoblastoid cell lines derived from healthy individuals of extreme constitution types	Chakraborty et al., 2021	Chakraborty	et	al.,	2021	CSIR software	Software application	S	1	0	0	2021				1				1
Sonali Joshi and Preeti Bajaj	Design Development of Portable Vata, Pitta Kapha [VPK] Pulse Detector to Find Prakriti of an Individual using Artificial Neural Network	Joshi and Bajaj, 2021	Joshi	and	Bajaj,	2021	Portable Radial Pulse [VPK] Signal Acquisition and Recording System	ML + Clinical pulse assessment (Analog Front-End)	ML CPA	1	0	0	2021		1				1		2		Single
Banerjee S.; Biswas T.K.; Chattopadhyay K.; Arzoo S.H.; Chattopadhyay B.	An Approach to Screen Genotoxic-Susceptible Diabetic Population of Various Prakriti Groups for Personalized Disease Management	Banerjee et al., 2021	Banerjee	et	al.,	2021	Prakriti Q modified for T2DM (Banerjee et al., 2021)	Q	Q	0	1	0	2021			1					1		Not mentioned
Garima S.; Singh B.M.	Co-relation of prakriti of an infant with skin color rgb values of facial photograph and standardization of reference standards of prakriti color representor	Garima and Singh, 2021	Garima	and	Singh,	2021	PRAS-IPA software	RGB analysis (MATLAB) + Software application	S RGB	1	0	0	2021				1	1			2		Single
Abhilash M1*, Sudhikumar K B2	Development of a clinically useful tool for Prakriti assessment	Abhilash and Sudhikumar, 2021	Abhilash	and	Sudhikumar,	2021	SAQ (Abhilash and Sudhikumar, 2021)	Q	Q	0	1	0	2021			1					1		Full text required
Patil A.N.; Pande B.N.; Sorte S.R.; Borade N.G.; Saraf C.A.; Kadu S.	Comparison of Cardiovascular Autonomic Function Status in Normal Healthy Individuals of Various Ayurveda Prakritis	Patil et al., 2021	Patil	et	al.,	2021	SAQ (Patil et al., 2021)	Q	Q	0	1	0	2021			1					1		Not mentioned
Shalini T.V.; Jnana A.; Sriranjini S.J.; Tanwar A.S.; Brand A.; Murali T.S.; Satyamoorthy K.; Gangadharan G.G.	Exploring the signature gut and oral microbiome in individuals of specific Ayurveda prakriti	Shalini et al., 2021	Shalini	et	al.,	2021	TNMC Prakriti 2004 Q	Q	Q	0	1	0	2021			1					1		Multiple
Konjengbam H.; Leona Devi Y.; Meitei S.Y.	Correlation of body composition parameters and anthropometric somatotypes with Prakriti body types among the Meitei adults of Manipur, India	Konjengbam et al., 2021	Konjengbam	et	al.,	2021	VIYETT Ayurvedic-Constitution Q	Q	Q	0	1	0	2021			1					1		Multiple
Juyal G.; Pandey A.; Garcia S.L.; Negi S.; Gupta R.; Kumar U.; Bhat B.; Juyal R.C.; Thelma B.K.	Stratification of rheumatoid arthritis cohort using Ayurveda based deep phenotyping approach identifies novel genes in a GWAS	Juyal et al., 2022	Juyal	et	al.,	2022	CCRAS-PAS software	Software application	S	1	0	0	2022				1				1
Sukesh Rao M, Ravishankar K and Rathnamala Rao	A reliability test for the body constitution diagnosis using wrist pulse analysis based on ayurveda	Rao et al., 2022	Rao	et	al.,	2022	CPA & Q (Rao et al., 2022)	Clinical pulse assessment (sensors) + Q	CPA Q	0	0	1	2022		1	1					2		Multiple
Rani R.; Rengarajan P.; Sethi T.; Khuntia B.K.; Kumar A.; Punera D.S.; Singh D.; Girase B.; Shrivastava A.; Juvekar S.K.; Pesala B.; Mukerji M.; Deepak K.K.; Prasher B.	Heart rate variability during head-up tilt shows inter-individual differences among healthy individuals of extreme Prakriti types	Rani et al., 2022	Rani	et	al.,	2022	CSIR software	Software application	S	1	0	0	2022				1				1		Multiple
Abbas T.; Chaturvedi G.; Prakrithi P.; Pathak A.K.; Kutum R.; Dakle P.; Narang A.; Manchanda V.; Patil R.; Aggarwal D.; Girase B.; Srivastava A.; Kapoor M.; Gupta I.; Pandey R.; Juvekar S.; Dash D.; Mukerji M.; Prasher B.	Whole Exome Sequencing in Healthy Individuals of Extreme Constitution Types Reveals Differential Disease Risk: A Novel Approach towards Predictive Medicine	Abbas et al., 2022	Abbas	et	al.,	2022	CSIR software	Software application	S	1	0	0	2022				1				1
Chinnaiah M.C.; Dubey S.; Janardhan N.; Pathi V.; Nandan K.; Anusha M.	Analysis of Pitta Imbalance in young Indian adult using Machine Learning Algorithm	Chinnaiah et al., 2022	Chinnaiah	et	al.,	2022	Q (Chinnaiah et al., 2022)	Q	Q	0	1	0	2022			1					1		Multiple
Edwards M.T.; Streiner D.L.	Development of a reliable Dosha self-assessment questionnaire	Edwards and Streiner, 2022	Edwards	and	Streiner,	2022	SAQ (Edwards and Streiner, 2022)	Q	Q	0	1	0	2022			1					1		0
Kuttikrishnan M.; Sridhar R.; Varghese E.	Jatharagni and Prakriti of young Indian adult population: A descriptive cross-sectional study	Kuttikrishnan et al., 2022	Kuttikrishnan	et	al.,	2022	SAQ (Kuttikrishnan et al., 2022)	Q	Q	0	1	0	2022			1					1		Not mentioned
Singh S.; Agrawal N.K.; Singh G.; Gehlot S.; Singh S.K.; Singh R.	Clinical Prediction of Type 2 Diabetes Mellitus (T2DM) via Anthropometric and Biochemical Variations in Prakriti	Singh et al., 2022	Singh	et	al.,	2022	SAQ (Tripathi and Gehlot 2019)	Q	Q	0	1	0	2022			1					1		Not mentioned
Chinthala R.; Baghel A.S.; Shubhangi K.; Bhagavathi N.N.L.	A case-control study for exploring the association of Prakriti with Rheumatoid Arthritis	Chinthala et al., 2023	Chinthala	et	al.,	2023	CCRAS-PAS software	Software application	S	1	0	0	2023				1				1		Multiple
Renu Singh, Lalita Sharma, Sarada Ota, Bharti Gupta, Richa Singhal, Rakesh Rana, Saketh Ram Thrigulla, Vinod Kumar Lavaniya, Deepa Makhija, Sakshi Sharma, Pawan Kumar Godatwar, Meera K. Bhojani, Santhosh S. R. Nair, Vaishali Mali, Arjun Singh Baghel12, Shalinee Kumari Mishra13, Bhuvnesh Sharma14, Monika15, Banamali Das16, Sudhanshu Kumar Meher17, Manohar S. Gundeti18, Sneha Marlewar18, Avvaru Jai…	Development of a standardized assessment scale for assessing Prakriti (psychosomatic constitution)	Singh et al., 2023	Singh	et	al.,	2023	CCRAS-PAS software	Software application	S	1	0	0	2023				1				1		Single
Deshmukh M.; Khemchandani M.	Illness Diagnosis Based on Ayurveda (Vat, Pitta, Kapha Dosha) Using Machine Learning	Deshmukh and Khemchandani, 2023	Deshmukh	and	Khemchandani,	2023	CV, ML & CPA (Deshmukh and Khemchandani, 2023)	CV + ML + Clinical pulse assessment (Peripheral plethysmograph)	CV ML CPA	1	0	0	2023		1				1	1	3		Not mentioned
Khatua D.; Sekh A.A.; Kutum R.; Mukherji M.; Prasher B.; Kar S.	Classification of Ayurveda constitution types: a deep learning approach	Khatua et al., 2023	Khatua	et	al.,	2023	ML-Gathered Data (Khatua et al., 2023)	ML (Gathered Data)	ML	1	0	0	2023						1		1		Multiple
Dr Gururaj R D Suchitra Doddoli Sanjay Shete Anita Verma	Development and validation of rapid Prakriti analysis tool for a standard clinical approach	Gururaj et al., 2023	Gururaj	et	al.,	2023	Prakriti Assessment Tool (PAT)	Q	Q	0	1	0	2023			1					1		Multiple
Dua P.; Seth S.; Mohan Pandey R.; Kumar Maulik S.	Indian system of medicine used concurrently with standard conventional medicine improves quality of life in patients of cardio vascular diseases (C.V.D)	Dua et al., 2023	Dua	et	al.,	2023	Q (Dua et al., 2023)	Q	Q	0	1	0	2023			1					1		Single
Krantee M. Jamdaade and Harshali Y. Patil	Prakruti Nishchitikaran of Human Body Using Supervised Machine Learning Approach	Jamdaade and Patil, 2023	Jamdaade	and	Patil,	2023	ML & Q (Jamdaade and Patil, 2023)	ML + Q	ML Q	0	0	1	2023			1			1		2		Multiple
Rakesh Roushan, Ritesh Singhal, Manjry Anshumala Barla1, Manu Bhai Gaur	Development and validation of a self‑assessment tool to determine Prakriti, the human constitution types of Indian traditional medicine	Roushan et al., 2023	Roushan	et	al.,	2023	SAQ (Roushan et al., 2023)	Q	Q	0	1	0	2023			1					1		0
Munshi R.; Karande-Patil S.; Kumbhar D.; Deshmukh A.; Hingorani L.	A randomized, controlled, comparative, proof-of-concept study to evaluate the efficacy and safety of Nisha-Amalaki capsules in prediabetic patients for preventing progression to diabetes	Munshi et al., 2023	Munshi	et	al.,	2023	TNMC Prakriti 2004 Q	Q	Q	0	1	0	2023			1					1		0
Bharat Krushna Khuntia1, Shubhangi Rathore1, Vandna Sharma1, Avantika Rani2, Aman Agarwal1, Krishnaveni Rengarajan1, Ashish Datt Upadhyay3, Mansingh Jat1, Nath Madhu4, T. Velpandian4, Gautam Sharma5*	Comparison of questionnaire and clinician-based assessment of Prakriti/body constitution in young adults: an observational study	Khuntia et al., 2024	Khuntia	et	al.,	2024	CPA method (Khuntia et al., 2024)	Clinical assessment	CA	0	1	0	2024	1							1		Not mentioned
Chickaramanna S.G.; Thippeswamy V.S.	Identification and classification of prakriti of human using facial features	Chickaramanna and Thippeswamy, 2024	Chickaramanna	and	Thippeswamy,	2024	CV, ML & CA (Chickaramanna and Thippeswamy, 2024)	CV + ML + Clinical assessment	CV ML CA	0	0	1	2024	1					1	1	3		Single
Bhosale A.; Girase P.; Waghmare A.; Barve S.; Chikmurge D.	Predicting Human Body Prakriti with Ayurvedic Tridosha Features using Ensemble Learning Models	Bhosale et al., 2024	Bhosale	et	al.,	2024	ML & CA (Bhosale et al., 2024)	ML + Clinical assessment	ML CA	0	0	1	2024	1					1		2		0
Yati Piplani and Pawan Singh Mehra	An Unsupervised Learning Model for Ayurvedic Prakriti Determination Using Smart Device Data	Piplani and Mehra, 2024	Piplani	and	Mehra,	2024	ML-Smart device data (Piplani and Mehra, 2024)	ML (Smart device data)	ML	1	0	0	2024						1		1
Tawalare K, Wakde S, Tawalare KA, Bhamkar S, Bagde R, Saoji A, Gode D, Chaudhari S, Hazare S, Khatri S, Pusadekar Y, Kanitkar M.	Estimation of prakriti (body constitution) in women of Eastern Maharashtra tribal belt of central India featuring early and premature menopause	Tawalare et al., 2024	Tawalare	et	al.,	2024	Q (Tawalare et al., 2024)	Q	Q	0	1	0	2024			1					1		Single
Singh S.; Gehlot S.; Agrawal N.K.; Singh G.; Singh D.; Kaur P.; Singh S.K.; Singh R.	Molecular study of the KCNJ11 gene and its correlation with Prakriti to preventing and managing type 2 diabetes	Singh et al., 2024	Singh	et	al.,	2024	SAQ (Tripathi and Gehlot 2019)	Q	Q	0	1	0	2024			1					1		0
Mathew A.A.; Shanmugasundaram V.	Single-Electrode Triboelectric Nanogenerator Device Framework for Wrist Pulse Signal (Nadi) Analysis and Disease Detection	Mathew et al., 2024	Mathew	et	al.,	2024	CPA & SRQ (Mathew et al., 2024)	Clinical pulse assessment (sensors) + Q	CPA Q	0	0	1	2024		1	1					2		Multiple

[truncated: 3 more sheets: No. of Questionnaires, Categories and Combinations 94, Validation & reliability data]
