# Supplementary material for: Prakriti (constitutional typology) in Ayurveda: a critical review of Prakriti assessment tools and their scientific validity
Source: Front Med (Lausanne). 2025 Nov 6;12:1656249. doi: 10.3389/fmed.2025.1656249 (PMC12631390; doi:10.3389/fmed.2025.1656249)
Supplement: Supplementary file 3 [file Table_3.XLSX]

## Sheet: Table 4-32 categories (details)
Category of objective measurable correlates to Prakriti	Specific parameter measured
1. Anthropometry	Height, weight, waist circumference, hip circumference, waist-hip ratio, body composition parameters (body fat percent and body fat mass), visceral fat %, BMI, triceps thickness, subscapular, supraspinal, calf skinfolds, humerus breadth, femur breadth, the Heath-Carter anthropometric somatotype.
2. Biochemical	Triglycerides (TG), Total cholesterol, VLDL, LDL, LDL/HDL ratio. Serum uric acid, GGPT, SGPT, and serum Zinc. Serum prolactin and prothrombin time. Insulin, Fasting blood glucose, Random blood glucose, HbA1c, Post prandial glucose, Aspartate aminotransferase (AST) and Alanine aminotransferase (ALT), Serum urea, Serum Creatinine, Reactive Oxygen Species generation, Phosphorus level, basophils and …
3. Cognitive and behavioural assessment scores
4. Emotional profile using Western personality constructs	Big Five Inventory (BFI), Positive Affect Negative Affect Schedule (PANAS)
5. Epigenetic	Whole blood DNA subjected to methylated DNA immunoprecipitation (MeDIP) and microarray analysis.
6. Genetic	Allele frequencies of HLA DRB1 gene polymorphism, EGLN1 gene variations- rs479200 (C/T) and rs480902 (T/C), Genotyping of 21 SNPs from 12 genes and a locus (6q23) associated with RA from inflammatory and oxidative stress pathways. Fifteen most investigated SNPs from seven genes, namely IL10, IL6, TNFa, IL1b, PTPN22, TRAF1, CD40 and a gene PADI102, and a locus (6q23) from Inflammatory pathways. In…
7. Genomic	Genotyping of SNPs, Gene expression profiling, Combined Genomic analysis considering EGLN1 allele and VWF allele, Genome-wide SNP (single nucleotide polymorphism) analysis, Sequencing of V3-V4 region of 16S rRNA gene (average read length = 450 BP), Baseline cell proliferation rates and response to UV in Lymphoblastoid cell line (LCL), Genotyping of DNA isolated from venous blood and allele freque…
8. Haematological	Hemoglobin, PCV, and RBC count, ESR
9. Hue Saturation Value space (HSV)
10. Immunophenotyping	Antibodies to CD3, CD4, CD8, CD14, CD19, CD25, CD56, CD69, CD71 and HLA-DR
11. Inflammatory markers	Interleukin-6 (IL6), tumor necrosis factor (TNF) alpha, highly sensitive C-reactive protein (hsCRP)
12. Karyotyping
13. Lifestyle variables	Smoking and physical activity
14. Metabolomics	Plasma metabolites and related pathways
15. Metagenomic analysis of microbiome	Gut, oral, and skin
16. Morbidity rate
17. Neuropsychological tests	Attention, memory, verbal fluency, executive functioning, and information processing speed
18. Pharmacodynamic	Wipeout period of spinal anaesthesia in haemorrhoidectomy
19. Pharmacogenomic	CYP2C19 gene polymorphism
20. Physiological	Heart Rate Variability (HRV), arterial blood pressure, Pulse rate, respiratory rate, Platelet aggregatory response to ADP (Adenosine Di Phosphate), Oxygen saturation (sPO2), Autonomic cardiovascular reflex tests; Heart rate response to deep breathing (Deep breathing difference: DBD); Heart rate response to Valsalva maneuver (Valsalva Ratio); Evaluation of heart rate variability- Frequency domain …
21. Place of birth
22. Psychological states in terms of Vikruti
23. Rate of disease incidence
24. RGB scores
25. Skin type	Fitzpatrick skin type
26. Sleep Quality
27. Stress Handling Capacity
28. Stress score
29. Jathargni
30. Type of morbidity	Respiratory tract infection (RTI), Diarrhea, Skin infections, Abdominal Colic, Urinary tract infection (UTI)
31. Perceived health	Short Form Health Survey (SF-36)
32. Other	Secondary complications and family history of the person with diabetes

## Sheet: Objective correlates-94 studies
Year	Title	Sample size of the study	Incuded both genders	Geographical diversity Location(s)	Age (years)	Type of population	Publication Type	Tool/Method/Study name	Tool name	Objective correlates	Details
1987	Constitutional study of cancer patients - its prognostic and therapeutic scope	85	Both	India	17 to 71 years	Cancer	Research article	Venkataraghavan et al., 1987	Questionnaire (Venkataraghavan et al., 1987)	None									Row Labels	Count of Objective correlates
2005	Classification of human population based on HLA gene polymorphism and the concept of Prakriti in Ayurveda	76	Not mentioned	India	20 to 45	Normal	Original article	Method (Patwardhan et al., 2005)	Clinical assessment (Patwardhan et al., 2005)	Genetic	Allele frequencies of HLA DRB1 gene polymorphism								Biochemical	10
2008	Whole genome expression and biochemical correlates of extreme constitutional types defined in Ayurveda	96	Both	India	18 to 40	Normal	Research article	Prasher et al., 2008	CSIR Software	Genomic	Genotyping of SNPs, Gene expression profiling								Anthropometry	9
2008			Both	India	18 to 40	Normal	Research article	Prasher et al., 2008	CSIR Software	Biochemical	Triglycerides (TG), Total cholesterol, VLDL, LDL, LDL/HDL ratio. Serum uric acid, GGPT, SGPT, and serum Zinc. Serum prolactin and prothrombin time. Phosphorus level, basophils and zinc and copper levels								Genomic	7
2008			Both	India	18 to 40	Normal	Research article	Prasher et al., 2008	CSIR Software	Hematological	Hemoglobin, PCV, and RBC count.								Physiological	7
2010	Double-blind, placebo-controlled clinical evaluation of an Ayurvedic formulation (GlucoCare capsules) in non-insulin dependent diabetes mellitus	50	Both	India	30 to 65	DM (Non-insulin dependent diabetes mellitus)	Article	Sharma and Patki 2010	Questionnaire (Sharma and Patki 2010)	None									Genetic	6
2010	EGLN1 involvement in high-altitude adaptation revealed through Genomic analysis of extreme constitution types defined in Ayurveda		Both	India	18 to 40	Normal	Article	Prasher et al., 2008	CSIR Software	Genetic	EGLN1 gene variations- rs479200 (C/T) and rs480902 (T/C)								Inflammatory markers	3
2011	Development and standardization of Mysore Tridosha scale	1548	Both	India	Not mentioned in the paper	Normal	Clinical Research	SAQ Mysore Tridosha scale	Mysore Tridosha scale (Software)	None									Metagenomic analysis of gut microbiome	3
2011	Traditional medicine to modern pharmacogenomics: Ayurveda Prakriti type and CYP2C19 gene polymorphism associated with the metabolic variability	132	Both	India	Average 23.2	Normal	Article	Joshi et al., 2011	Questionnaire (Joshi et al., 2011)	Pharmacogenomic	CYP2C19 gene polymorphism- Gene specific to drug response								Hematological	2
2011	The Basic cardiovascular responses to postural changes, exercise, and cold pressor test: Do they vary in accordance with the dual constitutional types of ayurveda?	90	Both	India	18 to 35	Normal	Article	SAQ (Tripathi et al., 2011)	SAQ (Tripathi et al., 2011)	Physiological	Heart Rate Variability (HRV), arterial blood pressure								RGB scores	2
2012	Effect of walking (aerobic isotonic exercise) on physiological variants with special reference to Prameha (diabetes mellitus) as per Prakriti	83	Both	India	35 to 65	DM (Diabetes mellitus)	Journal article	Self-assessment Q (Tiwari and Gehlot 2012)	SAQ (Tiwari and Gehlot 2012)	Physiological	Pulse rate, blood pressure, respiratory rate								Lifestyle variables	2
2012			Both	India	35 to 65	DM (Diabetes mellitus)	Journal article	Self-assessment Q (Tiwari and Gehlot 2012)	SAQ (Tiwari and Gehlot 2012)	Biochemical	Blood glucose, cholesterol								Pharmacogenomic	2
2012	Development and validation of a Prototype Prakriti Analysis Tool (PPAT): Inferences from a pilot study	26	Both	India	22 to 30	Normal	Clinical Research	Rastogi 2012	Prototype Prakriti Analysis Tool (PPAT)	None									Stress score	1
2012	Association of constitutional type of Ayurveda with cardiovascular risk factors, inflammatory markers and insulin resistance	300	Both	India	>25	CAD (Coronary Artery Disease)	Article	Mahalle et al., 2012	AyuSoft software	Anthropometry	Height, weight, waist, and hip circumference. Body mass index (BMI) and waist hip ratio (WHR)								Immunophenotyping	1
2012			Both	India	>25	CAD (Coronary Artery Disease)	Article	Mahalle et al., 2012	AyuSoft software	Biochemical	Total Cholesterol, Triglyceride, HDL (high density lipoprotein), LDL (low density lipoprotein) and VLDL Cholesterol (very low density lipoprotein) and Insulin								Karyotyping	1
2012			Both	India	>25	CAD (Coronary Artery Disease)	Article	Mahalle et al., 2012	AyuSoft software	Inflammatory markers	Interleukin-6 (IL6), tumor necrosis factor (TNF) alpha, highly sensitive C-reactive protein (hsCRP)								Hue Saturation Value space (HSV)	1
2012			Both	India	>25	CAD (Coronary Artery Disease)	Article	Mahalle et al., 2012	AyuSoft software	Lifestyle variables	Smoking and physical activity								Sleep Quality	1
2012	Potential of Ayurgenomics Approach in Complex Trait Research: Leads from a Pilot Study on Rheumatoid Arthritis	681	Both	India	18 to 50	Amavata (Rheumatoid Arthritis)	Article	Juyal et al., 2012	CCRAS Q	Hematological	Hb%, ESR								Pharmacodynamic	1
										Inflammatory markers	RA factor (quantitative), Anti CCP (quantitative)								Epigenetic	1
2012			Both	India	18 to 50	Amavata (Rheumatoid Arthritis)	Article	Juyal et al., 2012	CCRAS Q	Genetic	Genotyping of 21 SNPs from 12 genes and a locus (6q23) associated with RA from inflammatory and oxidative stress pathways. Fifteen most commonly investigated SNPs from seven genes, namely IL10, IL6, TNFa, IL1b, PTPN22, TRAF1, CD40 and a gene PADI102, and a locus (6q23) from Inflammatory pathways previously reported to be associated with RA, were selected. In addition, six SNPs from four genes nam…								Emotional profile using Western personality constructs	1
2012	Prakriti (Ayurvedic concept of constitution) and variations in platelet aggregation	137	Both	India	18 to 30	Normal	Article	Bhalerao et al., 2012	TNMC Prakriti 2004 Questionnaire	Physiological	Platelet aggregatory response to ADP (Adenosine Di Phosphate)								Psychological states in terms of Vikruti	1
2012	Prevalence of diabetes mellitus in Saurashtra region of Gujarat: A survey	250	Both	India	>18	DM (Diabetes mellitus)	Article	Survey Questionnaire (Shrama et al., 2012)	Survey Questionnaire (Shrama et al., 2012)	None									Metabolomics	1
2012	Repeatability of pulse diagnosis and body Constitution diagnosis in traditional Indian ayurveda medicine	17	Both	Germany	18 to 60	Normal	Article	Method (Kurande et al., 2012)	Clinical pulse assesment and clinical assessment of hand (Kurande et al., 2012)	None									Place of birth	1
2013	A self-rating scale to measure tridoṣas in children	108	Both	India	8 to 12	Normal	Original article	SAQ Tridosha State Scale for Children (TSSC)	SAQ Tridosha State Scale for Children (TSSC)	None									Metagenomic analysis of gut and oral microbiome	1
2013	Interrater reliability of diagnostic methods in traditional Indian Ayurvedic medicine	20	Both	Denmark	18 to 20	Normal	Article	Kurande et al., 2013	SAQ-ABC	None									Rate of disease incidence	1
2013	Case series study of different predominant deha prakriti with special reference to fitzpatric skin type classification	150	Only female	India	21 to 30	Normal, unmarried female	Article	Self-assessment Q (Umarkar et al., 2013)	SAQ (Umarkar et al., 2013)	Skin type	Fitzpatrick skin type								Type of morbidity	1
2014	Immunophenotyping of normal individuals classified on the basis of human dosha prakriti	222	Only male	India	20 to 30	Normal	Original Research article	Rotti, Guruprasad et al., 2014	AyuSoft software	Immunophenotyping	antibodies to CD3, CD4, CD8, CD14, CD19, CD25, CD56, CD69, CD71 and HLA-DR								Skin type	1
2014	STANDARDIZATION OF SUSHRUTHA PRAKRITI INVENTORY- SPI AN AYURVEDA BASED PERSONALITY ASSESSMENT TOOL WITH SCIENTIFIC METHODS	1200	Both	India	16 to 80	Normal	Article	Ramakrishna et al, 2014 - Sushruta Prakriti Inventory (SPI)	SPI-Q & SPI-C	None									Cognitive and behavioral assessment scores	1
2014	Development and initial standardization of Ayurveda child personality inventory	230	Both	India	6 to 12	Normal	Article	Ayurveda child personality inventory (ACPI) scale	Ayurveda child personality inventory (ACPI) scale	None									Stress Handling Capacity	1
2014	Determinants of prakriti, the human constitution types of Indian traditional medicine and its correlation with contemporary science	971	Only male	India	20 to 30	Normal	Article	Rotti, Raval et al., 2014	AyuSoft software	Anthropometry	BMI								Morbidity rate	1
2014			Only male	India	20 to 30	Normal	Article	Rotti, Raval et al., 2014	AyuSoft software	Place of birth									Trigunas	1
2014	Response of Paschimottanasana and Kapalabhati on anthropometric parameters in obese individuals as per Prakriti	60	Both	India	25 to 55	Grade-I obesity	Article	Self-assessment Q (Tripathi et al., 2011)	SAQ (Tripathi et al., 2011)	Anthropometry	Weight, Body Mass Index (BMI), Skin fold thickness (SFT), Waist circumference (WC), Hip circumference (HC), Waist -Hip Ratio (WHR), Body fat% (BF %) and Visceral fat% (VF %).								Neuropsychological tests	1
2015	Rising risk of type 2 diabetes among inhabitants of Jamnagar, Gujarat: A cross-sectional survey	350	Both	India	31 to 70	DM (Diabetes mellitus)	Survey Study	Survey questionnaire (Sharma et al, 2015)	Survey questionnaire (Sharma et al, 2015)	None									Perceived health	1
2015	The Ayurveda concept of Prakŗti and the Western construct of personality: A comparative pilot study	173	Both	Italy	20 to 60	Normal	Article	Self-report QDAV-R (Delle et al., 2015)	Self-report Q (QDAV-R)	Emotional profile using Western personality constructs	Big Five Inventory (BFI), Positive Affect Negative Affect Schedule (PANAS)								Metagenomic analysis of gut, oral and skin microbiome	1
										Perceived health	Short Form Health Survey (SF-36)								Grand Total	75
2015	Combined Genomic effects of EGLN1 and VWF modulate thrombotic outcome in hypoxia revealed by Ayurgenomics approach		Both	India	18 to 40	Normal	Article	Prasher et al., 2008	CSIR Software	Genomic	Combined Genomic analysis considering EGLN1 allele and VWF allele
2015	Genome-wide analysis correlates Ayurveda Prakriti	245	Only male	India	20 to 30	Normal	Article	Govindaraj et al., 2015	AyuSoft software	Genomic	Genome-wide SNP (single nucleotide polymorphism) analysis
2015	DNA methylation analysis of phenotype specific stratified Indian population	147	Only male	India	20 to 30	Normal	Article	Rotti et al., 2015	AyuSoft software	Epigenetic	Whole blood DNA subjected to methylated DNA immunoprecipitation (MeDIP) and microarray analysis.
2016	Data Mining Application in Classification Scheme of Human Subjects According to Ayurvedic Prakruti – Temperament	67	Both	India	Not mentioned	Normal	Article	Farooque et al., 2016	Questionnaire (Farooque et al., 2016)	None
2017	Wipeout period of spinal anesthesia in hemorrhoidectomy in relation to Prakriti: An observational study	30	Both	India	20 to 50	Patients undergoing Hemorrhoidectomy	Research article	Shinde et al., 2017	CCRAS-PAS software	Pharmacodynamic	Wipeout period of spinal anesthesia in hemorrhoidectomy
2017	Recapitulation of Ayurveda constitution types by machine learning of phenotypic traits	253	Only male	India	18 to 40	Normal	Article	Tiwari et al., 2017	ML + Gathered Data (Tiwari et al., 2017)	None
2017	Reliability of self-reported constitutional questionnaires in Ayurveda diagnosis	19	Both	USA	>18	Normal	Article	Self-report online survey Q (Dunlap et al., 2017)	Self-report Q (Dunlap et al., 2017)	None
2017	A prospective study to assess the association between genotype, phenotype and Prakriti in individuals on phenytoin monotherapy	351	Both	India	>18	Patients on phenytoin monotherapy	Article	Thaker et al., 2017	AyuSoft software	Pharmacogenomic	Polymorphisms in CYP2C9 and CYP2C19
2017			Both	India	>18	Patients on phenytoin monotherapy	Article	Thaker et al., 2017	AyuSoft software		Plasma concentrations of phenytoin in epilesy patients
2017	Effect of yoga training on lipid metabolism in industrial workers with reference to body constitution (Prakriti)	36	Only male	India	30 to 58	Normal	Article	Doddoli et al., 2017	TNMC Prakriti 2004 Questionnaire	Anthropometry	Height, weight and BMI
2017			Only male	India	30 to 58	Normal	Article	Doddoli et al., 2017	TNMC Prakriti 2004 Questionnaire	Biochemical	Lipid profile included Total Cholesterol(TC), Low Density Lipoprotein (LDL), Very Low Density Lipoprotein (VLDL), Triglyceride (TG) and High Density Lipoprotein (HDL)
2017	Development of Standardized Prakriti Assessment Tool: An Overview of Ongoing CCRAS Initiatives	500	Both	India	Not mentioned	Normal	Research article	Singh et al., 2017	CCRAS-PAS software	None
2017	Development, Validation, and Verification of a Self-Assessment Tool to Estimate Agnibala (Digestive Strength)	300	Both	India	18 to 40	Normal	Article	Self-assessment Q for Agnibala (Patwardhan et al., 2017)	SAQ for Agnibala (Patwardhan et al., 2017)	None
2018	Association of Kaphaja and Kapha-Pittaja Prakriti and methylenetetrahydrofolate reductase C677T allele with type 2 diabetes	110	Both	India	25 to 75	DM (Diabetes mellitus) and control	Original article	Gupta et al., 2018	Questionnaire (Gupta et al., 2018)	Genetic	Allelic and genotypic frequencies of methylenetetrahydrofolate reductase C677T and A1298C
2018	Combination of Ayurveda and Yoga therapy reduces pain intensity and improves quality of life in patients with migraine headache	60	Both	India	18 to 46	Patients with Migraine headache	Article	Ramakrishna et al, 2014 - Sushruta Prakriti Inventory (SPI)	SPI-Q & SPI-C	None
2018	Western Indian rural gut microbial diversity in extreme Prakriti endo-phenotypes reveals signature microbes	135	Both	India	18 to 40	Normal	Research article	Prasher et al., 2008	CSIR Software	Metagenomic analysis of gut microbiome	Metagenomic DNA from stool samples
2018	Plasma metabolomics reveal the correlation of metabolic pathways and Prakritis of humans	38	Only male	India	36 to 43	Normal	Article	Shirolkar et al., 2018	Questionnaire (Shirolkar et al., 2018)	Anthropometry	BMI
2018			Only male	India	36 to 43	Normal	Article	Shirolkar et al., 2018	Questionnaire (Shirolkar et al., 2018)	Biochemical	HDL, TGL, Cholesterol
2018			Only male	India	36 to 43	Normal	Article	Shirolkar et al., 2018	Questionnaire (Shirolkar et al., 2018)	Metabolomics	Plasma metabolites and related pathways
										Lifestyle variables	Smoking
2018	A pilot study of correlation between intelligence quotient, Social quotient, and Ayurveda parameters in children	120	Both	India	2 years 6 months to 18	Children with MR of mild to moderate severity	Research article	Sharma et al., 2018	CCRAS-PAS software	Cognitive and behavioral assessment scores
2018	Reliability of ayurvedic diagnosis for knee osteoarthritis patients-a nested diagnostic study within a randomized controlled trial	30	Both	Germany	Not mentioned in the paper	Knee Ostearthritis (OA)	Journal article; Conference proceeding	Kessler et al., 2018	Questionnaire (Kessler et al., 2018)	None
2018	Genomic association of infertility in vataj prakriti female patients with reproductive age group	50	Only female	India	18 to 44	Infertile women	Article	Questionnaire based Performa (Kardam et al., 2018)	Questionnaire based Performa (Kardam et al., 2018)	Karyotyping
2019	A cross-sectional study on the role of stress in hyperglycemia and the effect of Mahatiktaka Kashaya (an Ayurvedic formulation) in its management	100	Both	India	25 to 60	Pitta‑predominant individuals with fasting blood sugar (FBS) level above 140 mg/dl	Original article	Questionnaire (Mangalasseri et al., 2019)	Questionnaire (Mangalasseri et al., 2019)	Biochemical	Fasting blood glucose
2019			Both	India	25 to 60	Pitta‑predominant individuals with fasting blood sugar (FBS) level above 140 mg/dl	Original article	Questionnaire (Mangalasseri et al., 2019)	Questionnaire (Mangalasseri et al., 2019)	Stress score	Stress scores using International Stress Management Association (ISMA) questionnaire
2019	Relationships among classifications of ayurvedic medicine diagnostics for imbalances and western measures of psychological states: An exploratory study	101	Both	USA	30 to 80	Normal	Article	Prakruti Dosha Mind Body Quiz and Vikruti Subdosha Questionnaire	SAQ Prakruti Dosha Mind Body Quiz and Vikruti Subdosha Questionnaire	Psychological states in terms of Vikruti
2019	Evaluation of levels of gunas in Indian athletes using prakriti concept	293	Both	India	15 to 45	Athletes	Article	Mathew IAS rating Scale	Mathew IAS rating Scale	Trigunas
2019	Comparative analysis of the biochemical parameters among the three prakriti individuals having type 2 diabetes mellitus	36	Both	India	30 to 70	DM (Diabetes Mellitues)	Article	Banerjee et al., 2019	Short Prakriti Questionnaire (Banerjee et al., 2019)	Anthropometry	Weight, Height, BMI, Hip circumference, Waist circumference
2019		36	Both	India	30 to 70	DM (Diabetes Mellitues)	Article	Banerjee et al., 2019	Short Prakriti Questionnaire (Banerjee et al., 2019)	Biochemical	Random blood glucose, Glycosylated haemoglobin (HbA1c), Aspartate aminotransferase (AST) and Alanine aminotransferase (ALT), Serum urea, Serum Creatinine, total cholesterol, HDL cholesterol, LDL cholesterol, Triglycerides
2019	Development, validation and confirmation of an archetype tool to evaluate prakriti	428	Both	India	18 to 40	Normal	Article	SAQ (Tripathi and Gehlot 2019)	SAQ (Tripathi and Gehlot 2019)	None
2019	Understanding the association between the human gut, oral and skin microbiome and the Ayurvedic concept of prakriti	18	Both	India	Not mentioned in the paper	Normal	Article	Chaudhari et al., 2019	Questionnaire (Chaudhari et al., 2019)	Metagenomic analysis of gut, oral and skin microbiome	DNA extraction from faecal, oral and skin samples
2019		18	Both	India	Not mentioned in the paper	Normal	Article	Chaudhari et al., 2019	Questionnaire (Chaudhari et al., 2019)	Genomic	Sequencing of V3-V4 region of 16S rRNA gene (average read length = 450 BP)
2019	Functional signature analysis of extreme Prakriti endophenotypes in gut microbiome of western Indian rural population	113	Both	India	18 to 40	Normal	Research article	Prasher et al., 2008	CSIR Software	Metagenomic analysis of gut microbiome	Gut microbiome composition and microbial signatures imputed metagenomic approach.
2019	Affiliation among infantile age, morbidity and Prakriti (Physical constitution): A longitudinal preliminary study	100	Both	India	0 to 2	Infants (Full term and appropriate gestational age)	Article	Niraj et al., 2019	Questionnaire (Niraj et al., 2019)	Rate of disease incidence
2019		100	Both	India	0 to 2	Infants (Full term and appropriate gestational age)	Article	Niraj et al., 2019	Questionnaire (Niraj et al., 2019)	Morbidity rate
2019		100	Both	India	0 to 2	Infants (Full term and appropriate gestational age)	Article	Niraj et al., 2019	Questionnaire (Niraj et al., 2019)	Type of morbidity	Respiratory tract infection (RTI), Diarrhea, Skin infections, Abdominal Colic, Urinary tract infection (UTI)
2019	Efficacy of two ayurveda drug regimens for uterine fibroids, a randomized, single blind, three-Arm, clinical trial-study protocol	90	Only female	Sri Lanka	18 to 50	Women with at least one uterine fibroid of diameter ≥2 cm confirmed by pelvic ultrasound must be present	Research Article	Karunagoda et al., 2019	CCRAS Q	None
2019	An Adaptive Neuro Fuzzy Inference System for Predicting Ayurvedic Dosha	453	Both	India	Not mentioned	Normal	Conference paper	Method (Madaan and Gayal, 2019)	ML algorithm and Clinical assessmnent (Madaan and Gayal, 2019)	None
2020	Identification of ‘Manas’ (States of mind): Simulation studies in biophotonics	Simulation study	Simulation study	India	Simulation study	Simulation study	Conference paper	Method (Prasad et al., 2020)	RGB analysis (Prasad et al., 2020)	Hue Saturation Value space (HSV)
2020			Simulation study	India	Simulation study	Simulation study	Conference paper	Method (Prasad et al., 2020)	RGB analysis (Prasad et al., 2020)	RGB scores
2020	Effect of mindfulness meditation protocol in subjects with various psychometric characteristics at high altitude	48	Both	India	20 to 65	Normal	Article	Self-assessment Q (Bhanushali et al., 2020)	SAQ (Bhanushali et al., 2020)	Anthropometry	Height (H), Weight (W), Body Mass Index (BMI), Waist circumference (WC), and Hip circumference (HC)
2020			Both	India	20 to 65	Normal	Article	Self-assessment Q (Bhanushali et al., 2020)	SAQ (Bhanushali et al., 2020)	Physiological	Oxygen saturation (sPO2) and Blood pressure
2020			Both	India	20 to 65	Normal	Article	Self-assessment Q (Bhanushali et al., 2020)	SAQ (Bhanushali et al., 2020)	Neuropsychological tests	Attention, memory, verbal fluency, executive functioning, and information processing speed	Six Letter Cancellation Test (SLCT) This test was used to measure attention, concentration, and visual scanning abilities and visual-spatial dysfunctions of the participants. State-Trait Anxiety Inventory (STAI) (Bilingual): State Anxiety was measured using a sub-scale of state and trait anxiety inventory (STAI) (Julian, 2011). The Warwick-Edinburgh Mental Well-being Scale (WEMWBS): The Warwick-E…
2020	Predicting Ayurveda-Based Constituent Balancing in Human Body Using Machine Learning Methods	405	Both	India	20 to 60	Normal	Article	Madaan and Goyal 2020 (a)	Questionnaire (Madaan and Goyal 2020)	None
2020	Relation between Prakriti and stress handling capacity: An observational study	138	Both	India	18 to 25	Normal	Article	Self-assessment Q (Tripathi et al., 2011)	SAQ (Tripathi et al., 2011)	Stress Handling Capacity
2020	Ayurveda Body–Mind Constitutional Types and Role of Yoga Intervention Among Type 2 Diabetes Mellitus Population of Chandigarh and Panchkula Regions	40	Both	India	34 to 84	DM (Type 2 Diabetes Mellitus)	Article	Sivapuram et al., 2020	Questionnaire (Sivapuram et al., 2020)	Biochemical	Fasting blood sugar (FBG), postprandial blood glucose (PPBG), HbA1c
2020	Comparative gut microbiome analysis of the Prakriti and Sasang systems reveals functional level similarities in constitutionally similar classes		Both	India	18 to 40	Normal	Research article	Prasher et al., 2008	CSIR Software	Metagenomic analysis of gut microbiome
2020	Clinical assessment scales for the Kostha	60	Not mentioned	India	>16	Normal	Article	SAQ for Koshta Assessment (Byadgi et al., 2020)	SAQ for Koshta Assessment (Byadgi et al., 2020)	None
2020	Analysis and synthesis of a human prakriti identification system based on soft computing techniques	346	Both	India	>18	Normal	Article	Madaan and Goyal 2020 (b)	SAQ (Madaan and Goyal, 2020)	None
2021	An Approach to Screen Genotoxic-Susceptible Diabetic Population of Various Prakriti Groups for Personalized Disease Management	60	Both	India	30 to 70	Susceptible Diabetic population	Article	Banerjee et al., 2021	Prakriti Questionnaire modified for T2DM (Banerjee et al., 2021)	Biochemical	Reactive oxygen species (ROS) generation
2021			Both	India	30 to 70	Susceptible Diabetic population	Article	Banerjee et al., 2021	Prakriti Questionnaire modified for T2DM (Banerjee et al., 2021)	Genetic	Blood DNA content, DNA damage, apoptosis of blood cells, and interaction of DNA with various carcinogens were observed
2021	Correlation of prakriti diagnosis using AyuSoft prakriti diagnostic tool with clinician rating in patients with psychiatric disorders	112	Both	India	21 to 45	Diagnosed with common psychiatric disorders	Article	Bhargav et al., 2021	AyuSoft software	None
2021	Comparison of Cardiovascular Autonomic Function Status in Normal Healthy Individuals of Various Ayurveda Prakritis	79	Both	India	18 to 40	Normal	Article	Patil et al., 2021	SAQ (Patil et al., 2021)	Physiological	Autonomic cardiovascular reflex tests; Heart rate response to deep breathing (Deep breathing difference: DBD); Heart rate response to Valsalva maneuver (Valsalva Ratio); Evaluation of heart rate variability- Frequency domain variables of normalized low-frequency (LF nu), normalized high-frequency (HF nu), and LFnu/HFnu ratio were recorded.	Deep breathing difference: DBD	Frequency domain variables of normalized low-frequency (LF nu)	Normalized high-frequency (HF nu)	LFnu/HFnu ratio	Time domain variables of SDNN	RMSSD (root mean square of successive differences between adjacent RR intervals)
2021	Co-relation of prakriti of an infant with skin color rgb values of facial photograph and standardization of reference standards of prakriti color representor	100	Both	India	0 to 2	Infants (Full term and appropriate gestational age)	Article	Garima and Singh, 2021	PRAS-IPA Software	RGB scores
2021	Correlation of body composition parameters and anthropometric somatotypes with Prakriti body types among the Meitei adults of Manipur, India	463	Both	India	18 to 45	Normal	Article	Konjengbam et al., 2021	VIYETT Ayurvedic-Constitution-Questionnaire	Anthropometry	Body composition parameters (body fatpercent, body fat mass, and bodyweight), BMI, tricep thickness, subscapular, supraspinal, andcalf skinfolds. Humerus breadth and femur breadth were also measured through a sliding calliper. The Heath-Carter anthropometric somatotype
2021	Effect of satapushpa churnam with tila tailam in oligomenorrhea associated with polycystic ovarian syndrome	30	Only female	India	18 to 35	Oligomenorrhea associated with polycystic ovarian syndrome	Article	Jacob et al., 2021	AyuSoft software	None
2021	Exploring the signature gut and oral microbiome in individuals of specific Ayurveda prakriti	272	Both	India	Average 21	Normal	Article	Shalini et al., 2021	TNMC Prakriti 2004 Questionnaire	Metagenomic analysis of gut and oral microbiome	Bacterial metagenomes from buccal (oral microbiome) and fecal (gut microbiome)
2021	Prakriti Analysis of COVID 19 Patients: An Observational Study	117	Both	India	10 to 80	Covid-19	Article- Abstract only	CCRAS-PAS Software	CCRAS-PAS Software	Not mentioned
2021	Development of a clinically useful tool for Prakriti assessment	250	Both	India	20 to 30	Normal	Research article	Self-assessment Q (Abhilash and Sudhikumar, 2021)	SAQ (Abhilash and Sudhikumar, 2021)	None
2021	Design Development of Portable Vata, Pitta Kapha [VPK] Pulse Detector to Find Prakriti of an Individual using Artificial Neural Network	200	Not mentioned	India	Not mentioned	Normal	Conference paper	Joshi and Bajaj et al., 2021	Portable Radial Pulse [VPK] Signal Acquisition and Recording System	None
2021	Baseline cell proliferation rates and response to UV differ in lymphoblastoid cell lines derived from healthy individuals of extreme constitution types	10	Only male	India	18 to 40	Normal	Article	Prasher et al., 2008	CSIR Software	Genomic	Baseline cell proliferation rates and response to UV in Lymphoblastoid cell line (LCL)
2022	Analysis of Pitta Imbalance in young Indian adult using Machine Learning Algorithm	152	Both	India	18 to 22	Normal	Conference paper	Chinnaiah et al., 2022	Questionnaire (Chinnaiah et al., 2022)	None
2022	Clinical Prediction of Type 2 Diabetes Mellitus (T2DM) via Anthropometric and Biochemical Variations in Prakriti	112	Both	India	>40	DM (Type 2 Diabetes mellitus)	Article	SAQ (Tripathi and Gehlot 2019)	SAQ (Tripathi and Gehlot 2019)	Anthropometry	Height, weight, BMI, and waist-hip ratio
2022			Both	India	>40	DM (Type 2 Diabetes mellitus)	Article	SAQ (Tripathi and Gehlot 2019)	SAQ (Tripathi and Gehlot 2019)	Biochemical	Fasting blood glucose, HbA1c, postprandial fasting lipid profile - HDL, LDL, TGL, TC and serum creatinine
2022			Both	India	>40	DM (Type 2 Diabetes mellitus)	Article	SAQ (Tripathi and Gehlot 2019)	SAQ (Tripathi and Gehlot 2019)	Physiological	BP, eGFR
										Other	Secondary complications and family history of the person with diabetes
2022	Heart rate variability during head-up tilt shows inter-individual differences among healthy individuals of extreme Prakriti types	379	Both	India	18 to 40	Normal	Article	Rani et al., 2022	CSIR Software	Physiological	Heart Rate Variability (HRV) using ECG, HUT test
2022	Development of a reliable Dosha self-assessment questionnaire	76	Both	USA	25 to 84	Normal	Article	SAQ (Edwards and Streiner, 2022)	SAQ (Edwards and Streiner, 2022)	None
2022	Stratification of rheumatoid arthritis cohort using Ayurveda based deep phenotyping approach identifies novel genes in a GWAS	537	Both	India	18 to 50	Amavata (Rheumatoid Arthritis)	Research article	Juyal et al., 2022	CCRAS-PAS software	Genomic	Genotyping of DNA isolated from venous blood and allele frequencies	Allele frequencies
2022	Jatharagni and Prakriti of young Indian adult population: A descriptive cross-sectional study	150	Both	India	18 to 30	Normal	Article	SAQ (Kuttikrishnan et al., 2022)	SAQ (Kuttikrishnan et al., 2022)	None
2022	Whole Exome Sequencing in Healthy Individuals of Extreme Constitution Types Reveals Differential Disease Risk: A Novel Approach towards Predictive Medicine	108	Both	India	18 to 40	Normal	Article	Prasher et al., 2008 and Tiwari et al., 2017	CSIR Software	Genomic	Whole exome sequencing
2022	Role of Yoga in dealing of emotions and manasa prakriti in BHU students	100	Both	India	Not mentioned	Normal	Trial registry record	SAQ (Rao, 2022)	SAQ (Rao, 2022)	Not mentioned
2022	A reliability test for the body constitution diagnosis using wrist pulse analysis based on ayurveda	50	Not mentioned	India	Not mentioned	Normal	Article	Rao et al., 2022	Questionnaire (Rao et al., 2022)	None
2023	A randomized, controlled, comparative, proof-of-concept study to evaluate the efficacy and safety of Nisha-Amalaki capsules in prediabetic patients for preventing progression to diabetes	58	Both	India	18 to 65	Pre-diabetic patients	Article	Bhalerao et al., 2012	TNMC Prakriti 2004 Questionnaire	None
2023	Illness Diagnosis Based on Ayurveda (Vat, Pitta, Kapha Dosha) Using Machine Learning	200	Both	India	Not mentioned in the paper	Normal	Conference paper	Deshmukh and Khemchandani, 2023	CV, ML algorithm and Clinical pulse assessment (Deshmukh and Khemchandani, 2023)	None
2023	Indian system of medicine used concurrently with standard conventional medicine improves quality of life in patients of cardio vascular diseases (C.V.D)	178	Both	India	18 to 70	CVD	Article	Dua et al., 2023	Questionnaire (Dua et al., 2023)	None
2023	Development and validation of rapid Prakriti analysis tool for a standard clinical approach	No subjects	No subjects	India	Not applicable	No subjects	Research article	Gururaj et al., 2023	Prakriti Analysis Tool (Gururaj et al., 2023)	None
2023	A case-control study for exploring the association of Prakriti with Rheumatoid Arthritis	300	Both	India	18 to 50	Amavata (Rheumatoid Arthritis)	Research article	Chinthala et al., 2023	CCRAS-PAS software	Inflammatory markers	Positive RA factor-quantitative and C-Reactive Protein
2023	Classification of Ayurveda constitution types: a deep learning approach	233	Both	India	18 to 40	Normal	Article	Khatua et al., 2023	ML + Gathered Data (Khatua et al., 2023)	None
2023	Effect of Yoga Therapy for Non-specific Chronic Low Back Pain (NCLBP) of Individuals of Variable Deha Prakriti	88	Both	India	18 to 65	Non-specific Chronic Low Back Pain (NCLBP)	Trial registry record	Bhavanani et al., 2023	AyuSoft software	Not mentioned
2023	Development of a standardized assessment scale for assessing Prakriti (psychosomatic constitution)		Both	India	18 to 60	Normal	Research article	Singh et al., 2017	CCRAS-PAS software	None
2023	Prakruti Nishchitikaran of Human Body Using Supervised Machine Learning Approach	262	Not mentioned	India	Not mentioned	Normal	Conference paper	Jamdaade and Patil, 2023	Questionnaire (Jamdaade and Patil, 2023)	None
2023	Development and validation of a self‑assessment tool to determine Prakriti, the human constitution types of Indian traditional medicine	210	Both	India	15 to 30	Normal	Article	SAQ (Roushan et al., 2023)	SAQ (Roushan et al., 2023)	None
2024	Estimation of prakriti (body constitution) in women of Eastern Maharashtra tribal belt of central India featuring early and premature menopause	169	Only female	India	Post menopausal women	Married, attained early or pre-mature menopause	Original article	Questionnaire (Tawalare et al., 2024)	Questionnaire (Tawalare et al., 2024)	None
2024	Predicting Human Body Prakriti with Ayurvedic Tridosha Features using Ensemble Learning Models	220	Both	India	20 to 60	Normal	Conference paper	Method (Bhosale et al., 2024)	ML algorithm and Clinical assessmnent (Bhosale et al., 2024)	None
2024	Single-Electrode Triboelectric Nanogenerator Device Framework for Wrist Pulse Signal (Nadi) Analysis and Disease Detection	185	Both	India	20 to 80	DM (Type 2 Diabetes Mellitus) and normal subjects	Article	Mathew et al., 2024	Self-reporting Q (Mathew et al., 2024)	None
2024	Molecular study of the KCNJ11 gene and its correlation with Prakriti to preventing and managing type 2 diabetes	224	Both	India	40 to 70	DM (Type 2 Diabetes Mellitus) and normal subjects	Article	Self-assessment Q (Tripathi and Gehlot 2019)	SAQ (Tripathi and Gehlot 2019)	Genetic	SNPs in KCNJ11gene
2024	Identification and classification of prakriti of human using facial features	80	Both	India	9 to 50	Normal	Article	Method (Chickaramanna and Thippeswamy, 2024)	CV, ML algorithm and Clinical assessment (Chickaramanna and Thippeswamy, 2024)	None
2024	Effect of Cyclic Meditation on Female Nursing Students	100	Only female	India	Not mentioned	Normal	Trial registry record	B.R. Divya, 2024	Ayusoft software	Not mentioned
2024	An Unsupervised Learning Model for Ayurvedic Prakriti Determination Using Smart Device Data	24	Not mentioned	India	Not mentioned	Normal	Article	Piplani and Mehra, 2024	ML algorithm and smart device data (Piplani and Mehra, 2024)	Sleep Quality
2024	Comparison of questionnaire and clinician-based assessment of Prakriti/body constitution in young adults: an observational study	138	Both	India	18 to 35	Normal	Article	Khuntia et al., 2024	CPA method (Khuntia et al., 2024)	None
